# Supplementary material for: Invasive freshwater snails are less sensitive to population density than native conspecifics
Source: Ecol Evol. 2024 May 20;14(5):e11161. doi: 10.1002/ece3.11161 (PMC11106046; doi:10.1002/ece3.11161)
Supplement: Supplementary file 2 — Data S1. [file ECE3-14-e11161-s001.xlsx]

## Sheet: All snails
Status	Lineage	Replicate	Density	Color-code	Measurer	Initial Lenght	Final Length	Days until 3mm	Growth rate until 3 mm	FINAL growth rate	Notes	Notes	Notes	Dissector	DeathDate	Aliveordead	Embryo Number	Notes	Embryo_presencevsabsence
Native	Okareka	3	Medium	Blue	Bailey	2.2	4	35	0.0228571	0.0514286	Found dead and replaced 9/12			Briante	2019-09-12	0	0		0
Invasive	Syracuse	1	Medium	Dark Green	Gabe	1.9	2.8	204	0.00539216	0.00441176	9/26/19 (New Snail Added)			Briante	2019-09-26	0	0		0
Invasive	Syracuse	1	Medium	Green	Gabe	2	3	204	0.00490196	0.00490196				Briante	2019-09-26	0	0		0
Invasive	Syracuse	1	High	Light Pink	Bailey	1.7	3.75	204	0.00637255	0.010049	2019-10-10			Abby	2019-10-10	0	5		1
Invasive	Central Pennsylvania	1	Medium	No color	Gabe	2.2	4	98	0.00816327	0.0183673	2019-10-17			Abby	2019-10-17	0	0		0
Native	Mavora	3	High	Green	Jheison	2.4	3.5	98	0.00612245	0.0112245	found dead and replaced 10/17			Briante	2019-10-17	0	0	dead	0
Native	Mavora	3	High	White	Jheison	2.6	3.8	204	0.00196078	0.00588235	found dead and replaced 10/17			Briante	2019-10-17	0	0		0
Native	Okareka	3	High	Dark Green	Gabe	2.3	4	98	0.00714286	0.0173469	2019-10-17			Briante	2019-10-17	0	0		0
Invasive	Syracuse	3	Low	Light Purple	Jheison	1.7	4	204	0.00637255	0.0112745				Briante	2019-10-17	0	2		1
Invasive	US1	1	High	Orange	Bailey	2.4	3.7	99	0.00606061	0.0131313	New snail 10/17/19			Briante	2019-10-17	0	0		0
Native	Mavora	2	High	Yellow	Bailey	2.1	4	99	0.00909091	0.0191919	2019-10-31			Briante	2019-10-31	0	0		0
Invasive	Central Pennsylvania	1	High	Orange	Briante	2	4	77	0.012987	0.025974	2019-11-26			Briante	2019-11-26	0	0		0
Invasive	Central Pennsylvania	2	Medium	Dark Green	Jheison	2	4.1	85	0.0117647	0.0247059			2019-11-26	Briante	2019-11-26	0	0		0
Native	Grasmere	2	High	White	Josh	1.5	3.5	203	0.00738916	0.00985222	2019-11-21	New snail 11.26.19		Josh	2019-11-26	0	0		0
Invasive	US1	2	High	Green	Gabe	1.9	3.7	70	0.0157143	0.0257143		2020-01-02		Briante	2020-01-02	0	3		1
Invasive	Syracuse	3	High	Light Pink	Gabe	1.7	3.3	111	0.0117117	0.0144144		2020-01-03		Briante	2020-01-03	0	2		1
Native	Grasmere	2	High	No color	Josh	1.7	3	117	0.0111111	0.0111111				Josh	2020-01-22	0	0		0
Native	Mavora	3	High	Yellow	Jheison	2	4	98	0.0102041	0.0204082		(replaced on 1/22/2020	(replaced on 1/22/2020	Briante	2020-01-22	0	0		0
Native	Okareka	1	High	Orange	Briante	2.5	3.9	35	0.0142857	0.04	2020-01-29			Abby	2020-01-29	0	2		1
Invasive	Central Pennsylvania	1	High	Dark Green	Briante	2	4.2	139	0.00719424	0.0158273		Died 2/12/2020		Briante	2020-02-12	0	0	dead	0
Invasive	Central Pennsylvania	2	High	White	Josh	2	4	154	0.00649351	0.012987			New snail 2.26.20	Briante	2020-02-26	0	0		0
Invasive	Central Pennsylvania	3	High	No color	Abby	2.1	3.3	204	0.00441176	0.00588235		2020-03-03	new snail 3.5.20	Briante	2020-03-03	0	0		0
Invasive	Central Pennsylvania	3	High	Dark Green	Abby	2	4.5	159	0.00628931	0.0157233			3/3/2020 and new snail 3.5.20	Briante	2020-03-03	0	0	I put them in reyner solution	0
Invasive	Central Pennsylvania	2	Low	No color	Gabe	2	4.25	204	0.00490196	0.0110294		3/6/2020, 6/2/2020, 6/10/2020		Briante	2020-03-06	0	0		0
Invasive	Central Pennsylvania	3	Low	Light Purple	Abby	2.3	4.5	152	0.00460526	0.0144737		and 7.7.2020		Chelsea	2020-03-24	0	2		1
Invasive	US1	1	Low	Light Purple	Briante	1.3	4.4	153	0.0111111	0.0202614		2020-03-24		Briante	2020-03-24	0	0		0
Invasive	Central Pennsylvania	1	High	Green	Briante	2.1	4	153	0.00588235	0.0124183		3.31.20	replaced 7.22	Briante	2020-03-31	0	1		1
Invasive	Central Pennsylvania	1	Low	Light Purple	Bailey	2.3	4	154	0.00454545	0.011039			3.31.20	Abby	2020-03-31	0	0	shelled embryos	0
Invasive	Central Pennsylvania	1	Medium	Blue	Gabe	1.9	4	168	0.00654762	0.0125		3.31.20		Chelsea	2020-03-31	0	0		0
Invasive	Central Pennsylvania	3	Medium	No color	Josh	2.1	3.8	205	0.00439024	0.00829268		4.7.20	7.30.2020	Chelsea	2020-04-07	0	1		1
Invasive	Central Pennsylvania	3	Medium	Green	Josh	2	4	205	0.00487805	0.0097561			4.7.20	Chelsea	2020-04-07	0	2		1
Invasive	US1	3	Low	No color	Briante	1.5	3.75	204	0.00735294	0.0110294			4.7.20	Chelsea	2020-04-07	0	5		1
Invasive	US1	3	Low	Light Purple	Briante	2	4	35	0.0285714	0.0571429			4.7.20	Chelsea	2020-04-07	0	7		1
Invasive	Central Pennsylvania	1	Medium	Dark Green	Gabe	2.2	4	154	0.00519481	0.0116883			4.14.2020 and 7.7.2020	Chelsea	2020-04-14	0	14		1
Invasive	Central Pennsylvania	2	Medium	Green	Jheison	2.5	4	153	0.00326797	0.00980392		4.17.20 and 5.5.20		Briante	2020-04-17	0	6		1
Native	Okareka	3	Medium	Red	Bailey	3.1	3.7	0	#DIV/0!	#DIV/0!	4.17.20			Briante	2020-04-17	0	0		0
Invasive	Syracuse	3	High	Red	Gabe	1.9	4.1	154	0.00714286	0.0142857		4.17.20		Briante	2020-04-17	0	10		1
Invasive	Central Pennsylvania	2	High	Light Pink	Josh	2.1	3.1	154	0.00584416	0.00649351				Briante	2020-05-05	0	0		0
Invasive	Central Pennsylvania	3	High	Green	Abby	2	3.9	237	0.00421941	0.00801688		7.3.2020	5.5.20	Briante	2020-05-05	0	15		1
Invasive	Central Pennsylvania	1	High	No color	Briante	1.8	4	237	0.00506329	0.0092827			5.5.20	Briante	2020-05-05	0	0		0
Invasive	Central Pennsylvania	3	High	Orange	Abby	2	4	237	0.00421941	0.00843882		5.5.20		Briante	2020-05-05	0	3		1
Invasive	Central Pennsylvania	1	High	Blue	Briante	2	4.1	153	0.00653595	0.0137255			5.5.20	Briante	2020-05-05	0	0		0
Invasive	Central Pennsylvania	2	High	No color	Josh	2	4.2	205	0.00487805	0.0107317			5.5.20	Briante	2020-05-05	0	1		1
Invasive	Central Pennsylvania	3	High	Red	Abby	2	4.3	152	0.00657895	0.0151316			5.5.20	Briante	2020-05-05	0	0	I saw a parasite	0
Invasive	Central Pennsylvania	2	Medium	Red	Jheison	2	4	153	0.00653595	0.0130719		5.5.20		Briante	2020-05-05	0	0		0
Invasive	Central Pennsylvania	2	Medium	No color	Jheison	2.3	4.1	35	0.02	0.0514286		5.5.20		Briante	2020-05-05	0	0	dead snail	0
Invasive	US1	1	Low	No color	Briante	0.5	4	271	0.00922509	0.0129151		5.15.2020		Briante	2020-05-15	0	0		0
Invasive	US1	3	Medium	Red	Josh	1.1	3.8	272	0.00698529	0.00992647			5.26.2020	Abby	2020-05-26	0	0	gotts alot fo algae	0
Invasive	Central Pennsylvania	2	High	Blue	Josh	2	4.3	77	0.012987	0.0298701			6.02.2020 and 7.3.2020	Briante	2020-06-02	0	6	huge parasite	1
Invasive	Central Pennsylvania	1	Medium	Red	Gabe	2	4.2	154	0.00649351	0.0142857			6.02.2020 and 06.10.2020	Chelsea	2020-06-02	0	7		1
Native	Okareka	1	Medium	Green	Briante	2.1	4.1	28	0.0321429	0.0714286	6.02.2020			Briante	2020-06-02	0	0		0
Invasive	US1	3	Medium	Dark Green	Josh	2.1	4	62	0.0145161	0.0306452			6.16.2020	Abby	2020-06-16	0	0		0
Native	Okareka	1	High	Yellow	Briante	2	4.2	77	0.012987	0.0285714			Missing - replaced 6.222.20	Abby	2020-06-22	0	0		0
Invasive	US1	2	Low	No color	Bailey	1.4	4	35	0.0457143	0.0742857			6.24.20	Chelsea	2020-06-24	0	2		1
Invasive	Central Pennsylvania	2	High	Yellow	Josh	2.1	3.8	21	0.0428571	0.0809524			7.3.2020	Briante	2020-07-03	0	0		0
Invasive	Central Pennsylvania	3	High	White	Abby	2	4	145	0.00689655	0.0137931		7.3.2020		Briante	2020-07-03	0	2	I put them in reyner solution just cause	1
Invasive	Central Pennsylvania	3	High	Light Pink	Abby	2.5	4.5	21	0.0238095	0.0952381		7.3.2020		Briante	2020-07-03	0	0		0
Invasive	Central Pennsylvania	2	Medium	Blue	Jheison	2.4	4	98	0.00612245	0.0163265			7.3.2020	Briante	2020-07-03	0	0		0
Invasive	Central Pennsylvania	1	High	Red	Briante	2.3	4	56	0.0125	0.0303571			replaced 7.22	Briante	2020-07-22	0	0		0
Invasive	Central Pennsylvania	2	High	Light Purple	Josh	2.1	4.4	99	0.00909091	0.0232323			5.5.20	Briante	2020-08-10	0	1	very dead	1
Invasive	Central Pennsylvania	1	Low	No color	Bailey	2.5	4.25	77	0.00649351	0.0227273				Abby	2020-08-10	0	0		0
Invasive	Central Pennsylvania	3	Medium	Red	Josh	2.2	4.25	62	0.0129032	0.0330645				Chelsea	2020-08-10	0	2	this snail is like dead dead	1
Invasive	Syracuse	2	Low	No color	Josh	1.8	3	154	0.00779221	0.00779221				Abby	2020-08-10	0	0		0
Invasive	US1	2	Low	Light Purple	Bailey	2.1	3.1	154	0.00584416	0.00649351			Either shocked or dead? - cmhiggins 6.30.2020; The light purple one is definitely not a 3.8. - jdipaola, 5.20.2020	Chelsea	2020-08-10	0	0		0
Invasive	Central Pennsylvania	1	High	White	Briante	2	4	99	0.010101	0.020202				Briante	2020-08-11	0	0		0
Invasive	Central Pennsylvania	1	High	Light Pink	Briante	2.3	4.1	99	0.00707071	0.0181818				Briante	2020-08-11	0	0	dead	0
Invasive	Central Pennsylvania	1	Medium	Green	Gabe	2.1	4	98	0.00918367	0.0193878				Abby	2020-08-11	0	0		0
Invasive	Syracuse	2	High	White	Abby	1.4	3	204	0.00784314	0.00784314				Abby	2020-08-11	0	0	dead	0
Invasive	US1	2	High	Yellow	Gabe	2	3.6	98	0.0102041	0.0163265				Briante	2020-08-11	0	0	already dead	0
Native	Mavora	2	High	Red	Bailey	2.4	3.3	204	0.00294118	0.00441176				Briante	2020-08-12	0	0	broken shell and parasite	0
Native	Okareka	2	Medium	Blue	Abby	2.6	3.4	49	0.00816327	0.0163265				Abby	2020-08-12	0	0		0
Invasive	Central Pennsylvania	2	High	Green	Josh	2	3.6	147	0.00680272	0.0108844				Briante	2020-08-10	1	0		0
Invasive	Central Pennsylvania	2	High	Orange	Josh	2.1	4	62	0.0145161	0.0306452				Briante	2020-08-10	1	0	dead? a parasite (since this id debatable I am keeping this snails as alive 6.14.23)	0
Invasive	Central Pennsylvania	2	High	Dark Green	Josh	2.1	4	56	0.0160714	0.0339286				Briante	2020-08-10	1	0		0
Invasive	Central Pennsylvania	2	High	Red	Josh	1.8	4	205	0.00585366	0.0107317				Briante	2020-08-10	1	1	parasites	1
Invasive	Central Pennsylvania	2	Low	Light Purple	Gabe	2	4	111	0.00900901	0.018018				Briante	2020-08-10	1	0		0
Invasive	Central Pennsylvania	3	Low	No color	Abby	2.1	4.5	105	0.00857143	0.0228571				Chelsea	2020-08-10	1	0	early embryo	0
Invasive	Central Pennsylvania	2	Medium	Light Purple	Jheison	2.5	4	153	0.00326797	0.00980392			Purple was missing and there were two greens; put purple paint on the smaller one (jDipaola 5-20-2020)	Briante	2020-08-10	1	0		0
Invasive	Central Pennsylvania	3	Medium	Dark Green	Josh	2	4	112	0.00892857	0.0178571				Chelsea	2020-08-10	1	0		0
Invasive	Central Pennsylvania	3	Medium	Blue	Josh	2.1	4.1	77	0.0116883	0.025974				Chelsea	2020-08-10	1	0		0
Invasive	Central Pennsylvania	3	Medium	Light Purple	Josh	2.1	4.1	84	0.0107143	0.0238095				Chelsea	2020-08-10	1	3		1
Invasive	Syracuse	3	High	Orange	Gabe	1.9	2.8	204	0.00539216	0.00441176				Briante	2020-08-10	1	1		1
Invasive	Syracuse	3	High	Blue	Gabe	2	3	168	0.00595238	0.00595238				Briante	2020-08-10	1	0		0
Invasive	Syracuse	3	High	Yellow	Gabe	1.8	3	204	0.00588235	0.00588235				Briante	2020-08-10	1	4		1
Invasive	Syracuse	3	High	White	Gabe	1.6	3	204	0.00686275	0.00686275				Briante	2020-08-10	1	10		1
Invasive	Syracuse	3	High	Dark Green	Gabe	2.1	3.5	154	0.00584416	0.00909091				Briante	2020-08-10	1	9	one embryo developed	1
Invasive	Syracuse	3	High	Green	Gabe	2	3.5	98	0.0102041	0.0153061				Briante	2020-08-10	1	2		1
Invasive	Syracuse	3	High	No color	Gabe	1.6	4	154	0.00909091	0.0155844				Briante	2020-08-10	1	14	not found	1
Invasive	Syracuse	3	High	Light Purple	Gabe	2	4	98	0.0102041	0.0204082				Briante	2020-08-10	1	11		1
Invasive	Syracuse	1	Low	Light Purple	Briante	2	3.5	154	0.00649351	0.00974026				Abby	2020-08-10	1	0		0
Invasive	Syracuse	1	Low	No color	Briante	1.5	3.8	238	0.00630252	0.00966387				Abby	2020-08-10	1	2		1
Invasive	Syracuse	2	Low	Light Purple	Josh	2	4	62	0.016129	0.0322581				Abby	2020-08-10	1	4		1
Invasive	Syracuse	3	Low	No color	Jheison	1.6	4	132	0.0106061	0.0181818	missing on 10/17 (missing is not the same as dead! Keep those snails in!)			Briante	2020-08-10	1	8		1
Invasive	Syracuse	3	Medium	Green	Josh	1.8	2.8	205	0.00585366	0.00487805				Briante	2020-08-10	1	0		0
Invasive	Syracuse	3	Medium	Dark Green	Josh	2.1	3	112	0.00803571	0.00803571				Briante	2020-08-10	1	0		0
Invasive	Syracuse	3	Medium	Light Purple	Josh	2.1	3	140	0.00642857	0.00642857				Briante	2020-08-10	1	0		0
Invasive	Syracuse	3	Medium	Red	Josh	2	3	154	0.00649351	0.00649351				Briante	2020-08-10	1	0		0
Invasive	Syracuse	3	Medium	No color	Josh	1.2	3	154	0.0116883	0.0116883				Briante	2020-08-10	1	1		1
Invasive	Syracuse	3	Medium	Blue	Josh	2	3.3	168	0.00595238	0.0077381				Briante	2020-08-10	1	0		0
Invasive	US1	1	High	Red	Bailey	2.4	3.5	35	0.0171429	0.0314286				Briante	2020-08-10	1	1		1
Invasive	US1	1	High	Green	Bailey	2.5	3.6	21	0.0238095	0.052381				Briante	2020-08-10	1	1		1
Invasive	US1	1	High	Light Purple	Bailey	2.6	3.7	21	0.0190476	0.052381				Briante	2020-08-10	1	1		1
Invasive	US1	1	High	Blue	Bailey	2.6	3.75	7	0.0571429	0.164286				Briante	2020-08-10	1	1		1
Invasive	US1	1	High	Light Pink	Bailey	2.3	3.8	77	0.00909091	0.0194805				Briante	2020-08-10	1	1		1
Invasive	US1	1	High	Yellow	Bailey	2	3.9	99	0.010101	0.0191919				Briante	2020-08-10	1	0		0
Invasive	US1	1	High	Dark Green	Bailey	2.5	4	42	0.0119048	0.0357143				Briante	2020-08-10	1	0		0
Invasive	US1	1	High	No color	Bailey	1.9	4	99	0.0111111	0.0212121				Briante	2020-08-10	1	0		0
Invasive	US1	1	High	White	Bailey	1.9	4	154	0.00714286	0.0136364				Briante	2020-08-10	1	1		1
Invasive	US1	1	Medium	Red	Gabe	1.9	3.2	154	0.00714286	0.00844156				Briante	2020-08-10	1	0		0
Invasive	US1	1	Medium	Green	Gabe	1.8	3.3	154	0.00779221	0.00974026				Briante	2020-08-10	1	0		0
Invasive	US1	1	Medium	Blue	Gabe	2.1	3.5	61	0.0147541	0.0229508				Briante	2020-08-10	1	0		0
Invasive	US1	1	Medium	No color	Gabe	1.6	3.5	154	0.00909091	0.0123377				Briante	2020-08-10	1	0		0
Invasive	US1	2	Medium	Dark Green	Jheison	2.2	3.6	98	0.00816327	0.0142857				Abby	2020-08-10	1	0		0
Invasive	US1	1	Medium	Light Purple	Gabe	2	3.8	61	0.0163934	0.0295082				Briante	2020-08-10	1	0		0
Invasive	US1	2	Medium	Blue	Jheison	2.1	3.8	153	0.00588235	0.0111111				Abby	2020-08-10	1	0		0
Invasive	US1	1	Medium	Dark Green	Gabe	2.1	4	61	0.0147541	0.0311475				Briante	2020-08-10	1	0		0
Invasive	US1	2	Medium	Green	Jheison	2	4	98	0.0102041	0.0204082				abby	2020-08-10	1	3		1
Invasive	US1	2	Medium	Light Purple	Jheison	2	4.1	132	0.00757576	0.0159091				Abby	2020-08-10	1	0		0
Invasive	Central Pennsylvania	1	High	Yellow	Briante	2.3	3.3	153	0.00457516	0.00653595				Briante	2020-08-11	1	0		0
Invasive	Central Pennsylvania	1	High	Light Purple	Briante	2.3	4	42	0.0166667	0.0404762				Briante	2020-08-11	1	0	possible parasite	0
Invasive	Central Pennsylvania	3	High	Yellow	Abby	2	4	152	0.00657895	0.0131579				Briante	2020-08-11	1	0		0
Invasive	Central Pennsylvania	3	High	Blue	Abby	2.8	4.2	14	0.0142857	0.1				Briante	2020-08-11	1	0		0
Invasive	Central Pennsylvania	3	High	Light Purple	Abby	2.1	4.4	112	0.00803571	0.0205357				Briante	2020-08-11	1	0		0
Invasive	Central Pennsylvania	1	Medium	Light Purple	Gabe	2.1	3.8	61	0.0147541	0.0278689				Chelsea	2020-08-11	1	1		1
Invasive	Syracuse	2	High	Dark Green	Abby	1.8	2.8	271	0.00442804	0.00369004				Abby	2020-08-11	1	0		0
Invasive	Syracuse	2	High	Orange	Abby	2	3	152	0.00657895	0.00657895				Abby	2020-08-11	1	0	early stage embryo	0
Invasive	Syracuse	2	High	Green	Abby	1.7	3.1	152	0.00855263	0.00921053			Accidentally broke aperture lip while applying paint (Jdipaola; 5.20.2020)	Abby	2020-08-11	1	0	very well developed	0
Invasive	Syracuse	2	High	Light Pink	Abby	1.2	3.1	271	0.00664207	0.00701107				Abby	2020-08-11	1	0		0
Invasive	Syracuse	2	High	Blue	Abby	1.7	3.3	204	0.00637255	0.00784314				Abby	2020-08-11	1	5	polish fallen off	1
Invasive	Syracuse	2	High	Yellow	Abby	2.1	3.5	152	0.00592105	0.00921053				Abby	2020-08-11	1	5		1
Invasive	Syracuse	2	High	Red	Abby	2.1	3.75	152	0.00592105	0.0108553				Abby	2020-08-11	1	7	may not be the right snail	1
Invasive	Syracuse	1	High	No color	Bailey	1.6	3.75	271	0.00516605	0.00793358				Abby	2020-08-11	1	5		1
Invasive	Syracuse	1	High	Red	Bailey	2	3.8	154	0.00649351	0.0116883				Abby	2020-08-11	1	12		1
Invasive	Syracuse	1	High	Yellow	Bailey	1.6	3.9	204	0.00686275	0.0112745				Abby	2020-08-11	1	7	shelled embryo	1
Invasive	Syracuse	2	High	Light Purple	Abby	1.8	4	56	0.0214286	0.0392857				Abby	2020-08-11	1	0	early stage embryo	0
Invasive	Syracuse	1	High	White	Bailey	2.1	4	154	0.00584416	0.0123377				Abby	2020-08-11	1	13	early stage embryo	1
Invasive	Syracuse	2	High	No color	Abby	1.2	4	112	0.0160714	0.025				Abby	2020-08-11	1	5	polish fallen off	1
Invasive	Syracuse	1	High	Blue	Bailey	2	4	154	0.00649351	0.012987				Abby	2020-08-11	1	4		1
Invasive	Syracuse	1	High	Light Purple	Bailey	2.4	4	154	0.0038961	0.0103896				Abby	2020-08-11	1	7		1
Invasive	Syracuse	1	High	Orange	Bailey	2	4	154	0.00649351	0.012987				Abby	2020-08-11	1	7		1
Invasive	Syracuse	1	High	Dark Green	Bailey	2	4	154	0.00649351	0.012987				Abby	2020-08-11	1	8		1
Invasive	Syracuse	1	High	Green	Bailey	1.9	4.3	237	0.00464135	0.0101266				Abby	2020-08-11	1	6		1
Invasive	Syracuse	2	Medium	No color	Abby	1.6	2.75	278	0.00503597	0.00413669				Briante	2020-08-11	1	0		0
Invasive	Syracuse	1	Medium	Light Purple	Gabe	2	3	154	0.00649351	0.00649351				Briante	2020-08-11	1	0		0
Invasive	Syracuse	1	Medium	Red	Gabe	1.9	3	271	0.00405904	0.00405904				Briante	2020-08-11	1	0		0
Invasive	Syracuse	2	Medium	Dark Green	Abby	2	3	152	0.00657895	0.00657895				Briante	2020-08-11	1	0		0
Invasive	Syracuse	2	Medium	Green	Abby	1.9	3	237	0.00464135	0.00464135				Briante	2020-08-11	1	0		0
Invasive	Syracuse	2	Medium	Light Purple	Abby	1.8	3	166	0.00722892	0.00722892				Briante	2020-08-11	1	0		0
Invasive	Syracuse	2	Medium	Red	Abby	1.8	3	159	0.00754717	0.00754717				Briante	2020-08-11	1	0		0
Invasive	Syracuse	2	Medium	Blue	Abby	1.9	3.3	204	0.00539216	0.00686275				Briante	2020-08-11	1	0		0
Invasive	Syracuse	1	Medium	Blue	Gabe	1.9	3.3	204	0.00539216	0.00686275				Briante	2020-08-11	1	3		1
Invasive	Syracuse	1	Medium	No color	Gabe	2	3.5	204	0.00490196	0.00735294				Briante	2020-08-11	1	0		0
Invasive	US1	3	High	No color	Jheison	1.2	2.5	308	0.00584416	0.00422078			Only reached 2.5 mm	Briante	2020-08-11	1	0		0
Invasive	US1	2	High	Light Pink	Gabe	2	3	154	0.00649351	0.00649351				Briante	2020-08-11	1	0		0
Invasive	US1	3	High	White	Jheison	1.8	3.5	153	0.00784314	0.0111111				Briante	2020-08-11	1	0		0
Invasive	US1	2	High	Red	Gabe	2.4	3.5	28	0.0214286	0.0392857				Briante	2020-08-11	1	1		1
Invasive	US1	3	High	Orange	Jheison	2	3.5	98	0.0102041	0.0153061				Briante	2020-08-11	1	3		1
Invasive	US1	3	High	Light Pink	Jheison	2.5	3.6	35	0.0142857	0.0314286				Briante	2020-08-11	1	0		0
Invasive	US1	3	High	Red	Jheison	2.8	3.6	14	0.0142857	0.0571429				Briante	2020-08-11	1	0		0
Invasive	US1	3	High	Yellow	Jheison	1.5	3.6	153	0.00980392	0.0137255				Briante	2020-08-11	1	1		1
Invasive	US1	3	High	Dark Green	Jheison	2.4	3.6	49	0.0122449	0.0244898				Briante	2020-08-11	1	2		1
Invasive	US1	3	High	Light Purple	Jheison	3	3.7	7	0	0.1				Briante	2020-08-11	1	0		0
Invasive	US1	2	High	No color	Gabe	1.6	3.75	154	0.00909091	0.013961				Briante	2020-08-11	1	2		1
Invasive	US1	2	High	White	Gabe	1.9	3.8	98	0.0112245	0.0193878				Briante	2020-08-11	1	0	some are well developed	0
Invasive	US1	2	High	Light Purple	Gabe	2.5	3.8	15	0.0333333	0.0866667				Briante	2020-08-11	1	0		0
Invasive	US1	2	High	Blue	Gabe	2.1	3.8	104	0.00865385	0.0163462				Briante	2020-08-11	1	3		1
Invasive	US1	2	High	Orange	Gabe	2	4	61	0.0163934	0.0327869				Briante	2020-08-11	1	0		0
Invasive	US1	3	High	Blue	Jheison	2	4	98	0.0102041	0.0204082				Briante	2020-08-11	1	0		0
Invasive	US1	3	High	Green	Jheison	1.5	4	111	0.0135135	0.0225225				Briante	2020-08-11	1	9		1
Invasive	US1	2	High	Dark Green	Gabe	2.4	4.1	15	0.04	0.113333				Briante	2020-08-11	1	0		0
Invasive	US1	2	Medium	No color	Jheison	1.5	2.5	204	0.00735294	0.00490196				Briante	2020-08-11	1	0		0
Invasive	US1	3	Medium	Blue	Josh	2.1	3.75	77	0.0116883	0.0214286				Abby	2020-08-11	1	0		0
Invasive	US1	2	Medium	Red	Jheison	2.3	3.8	42	0.0166667	0.0357143				Briante	2020-08-11	1	0		0
Invasive	US1	3	Medium	Green	Josh	2.1	4	28	0.0321429	0.0678571				Abby	2020-08-11	1	0		0
Invasive	US1	3	Medium	Light Purple	Josh	1.1	4.1	105	0.0180952	0.0285714				Abby	2020-08-11	1	0		0
Invasive	US1	3	Medium	No color	Josh	1.8	4.2	99	0.0121212	0.0242424				Abby	2020-08-11	1	0		0
Native	Grasmere	1	High	Light Pink	Briante	1.5	3.1	204	0.00735294	0.00784314				Briante	2020-08-12	1	0		0
Native	Grasmere	1	High	No color	Briante	1.9	3.1	204	0.00539216	0.00588235				Briante	2020-08-12	1	0		0
Native	Grasmere	1	High	White	Briante	1.8	3.1	204	0.00588235	0.00637255				Briante	2020-08-12	1	0		0
Native	Grasmere	1	High	Yellow	Briante	2	3.5	105	0.00952381	0.0142857				Briante	2020-08-12	1	0		0
Native	Grasmere	1	High	Light Purple	Briante	2.5	3.6	61	0.00819672	0.0180328				Briante	2020-08-12	1	0		0
Native	Grasmere	1	High	Dark Green	Briante	2.5	3.75	28	0.0178571	0.0446429				Briante	2020-08-12	1	0		0
Native	Grasmere	1	High	Orange	Briante	1.9	3.9	139	0.00791367	0.0143885				Briante	2020-08-12	1	0		0
Native	Grasmere	1	High	Green	Briante	2.3	4	99	0.00707071	0.0171717				Briante	2020-08-12	1	0		0
Native	Grasmere	1	High	Red	Briante	2.6	4	28	0.0142857	0.05				Briante	2020-08-12	1	0		0
Native	Grasmere	1	High	Blue	Briante	2	4.1	99	0.010101	0.0212121				Briante	2020-08-12	1	0		0
Native	Grasmere	1	Low	Light Purple	Josh	1.8	4.1	103	0.0116505	0.0223301				Chelsea	2020-08-12	1	3		1
Native	Grasmere	1	Low	No color	Josh	2.1	4.25	19	0.0473684	0.113158				Chelsea	2020-08-12	1	9		1
Native	Grasmere	3	Medium	Light Purple	Bailey	2.5	0.8	105	0.0047619	-0.0161905				Briante	2020-08-12	1	0	Obviously this snail was either 2.8 or 3.8, but I don't know what their final size was so I must remove it. 7.3.23	0
Native	Grasmere	2	Medium	No color	Jheison	1.8	2.2	308	0.0038961	0.0012987	Only reached 2.2 mm			Briante	2020-08-12	1	0		0
Native	Grasmere	1	Medium	Dark Green	Abby	1.8	3	204	0.00588235	0.00588235				Briante	2020-08-12	1	0		0
Native	Grasmere	1	Medium	No color	Abby	2.6	3	204	0.00196078	0.00196078				Briante	2020-08-12	1	0		0
Native	Grasmere	3	Medium	Dark Green	Bailey	1.7	3	286	0.00454545	0.00454545				Briante	2020-08-12	1	0		0
Native	Grasmere	3	Medium	No color	Bailey	2.2	3	204	0.00392157	0.00392157				Briante	2020-08-12	1	0		0
Native	Grasmere	2	Medium	Dark Green	Jheison	1.7	3.1	279	0.0046595	0.00501792				Briante	2020-08-12	1	0		0
Native	Grasmere	2	Medium	Red	Jheison	2	3.1	125	0.008	0.0088				Briante	2020-08-12	1	0		0
Native	Grasmere	1	Medium	Blue	Abby	2.5	3.3	204	0.00245098	0.00392157				Briante	2020-08-12	1	0		0
Native	Grasmere	3	Medium	Green	Bailey	2.4	3.3	83	0.00722892	0.0108434				Briante	2020-08-12	1	0		0
Native	Grasmere	1	Medium	Light Purple	Abby	2.7	3.6	21	0.0142857	0.0428571				Briante	2020-08-12	1	0		0
Native	Grasmere	2	Medium	Blue	Jheison	2.4	3.6	61	0.00983607	0.0196721				Briante	2020-08-12	1	0		0
Native	Grasmere	3	Medium	Red	Bailey	1.9	3.6	204	0.00539216	0.00833333			Broken Shell - cmhiggins 06.30.20	Briante	2020-08-12	1	0		0
Native	Grasmere	1	Medium	Green	Abby	2.1	4	61	0.0147541	0.0311475				Briante	2020-08-12	1	0		0
Native	Grasmere	1	Medium	Red	Abby	2	4	105	0.00952381	0.0190476				Briante	2020-08-12	1	0		0
Native	Grasmere	2	Medium	Green	Jheison	2.9	4	7	0.0142857	0.157143				Briante	2020-08-12	1	0		0
Native	Grasmere	2	Medium	Light Purple	Jheison	2.9	4	7	0.0142857	0.157143				Briante	2020-08-12	1	0		0
Native	Grasmere	3	Medium	Blue	Bailey	2.2	4	14	0.0571429	0.128571				Briante	2020-08-12	1	0		0
Native	Mavora	3	High	No color	Jheison	2.2	3.3	98	0.00816327	0.0112245				Briante	2020-08-12	1	0		0
Native	Mavora	3	High	Dark Green	Jheison	3	3.4	0	#DIV/0!	#DIV/0!				Briante	2020-08-12	1	0		0
Native	Mavora	3	High	Blue	Jheison	2.8	3.5	28	0.00714286	0.025				Briante	2020-08-12	1	0		0
Native	Mavora	3	High	Light Pink	Jheison	2.1	3.5	104	0.00865385	0.0134615				Briante	2020-08-12	1	0		0
Native	Mavora	2	High	Light Purple	Bailey	2.4	3.6	204	0.00294118	0.00588235				Briante	2020-08-12	1	0	parasite	0
Native	Mavora	3	High	Orange	Jheison	2.1	3.6	98	0.00918367	0.0153061				Briante	2020-08-12	1	0		0
Native	Mavora	3	High	Red	Jheison	3	3.75	0	#DIV/0!	#DIV/0!				Briante	2020-08-12	1	0		0
Native	Mavora	2	High	No color	Bailey	1.9	3.9	154	0.00714286	0.012987				Briante	2020-08-12	1	0	parasite	0
Native	Mavora	2	High	Dark Green	Bailey	2.2	4	204	0.00392157	0.00882353				Briante	2020-08-12	1	0	parasite	0
Native	Mavora	2	High	Green	Bailey	2.1	4	161	0.00559006	0.0118012				Briante	2020-08-12	1	0	parasite	0
Native	Mavora	2	High	Light Pink	Bailey	2.3	4	99	0.00707071	0.0171717				Briante	2020-08-12	1	0		0
Native	Mavora	2	High	Orange	Bailey	2.6	4	35	0.0114286	0.04				Briante	2020-08-12	1	0		0
Native	Mavora	2	High	White	Bailey	2.3	4	168	0.00416667	0.010119				Briante	2020-08-12	1	0		0
Native	Mavora	3	High	Light Purple	Jheison	3	4	7	0	0.142857				Briante	2020-08-12	1	0		0
Native	Mavora	2	High	Blue	Bailey	2.4	4	99	0.00606061	0.0161616				Briante	2020-08-12	1	2		1
Native	Mavora	1	Low	Light Purple	Jheison	2.2	4	61	0.0131148	0.0295082				Chelsea	2020-08-12	1	1		1
Native	Mavora	2	Low	Light Purple	Bailey	3	4	0	#DIV/0!	#DIV/0!				Briante	2020-08-12	1	4		1
Native	Mavora	1	Low	No color	Jheison	2.2	4	35	0.0228571	0.0514286				Chelsea	2020-08-12	1	5		1
Native	Mavora	2	Low	No color	Bailey	2.6	4	42	0.00952381	0.0333333				Briante	2020-08-12	1	9		1
Native	Mavora	2	Medium	No color	Bailey	2.4	3	271	0.00221402	0.00221402				Abby	2020-08-12	1	0		0
Native	Mavora	2	Medium	Green	Bailey	2.7	3.3	21	0.0142857	0.0285714				Abby	2020-08-12	1	0		0
Native	Mavora	2	Medium	Light Purple	Bailey	2.4	3.3	99	0.00606061	0.00909091				Abby	2020-08-12	1	0		0
Native	Mavora	2	Medium	Dark Green	Bailey	2.5	3.6	14	0.0357143	0.0785714				Abby	2020-08-12	1	0		0
Native	Mavora	2	Medium	Red	Bailey	2.4	3.6	42	0.0142857	0.0285714				Abby	2020-08-12	1	0		0
Native	Mavora	2	Medium	Blue	Bailey	2.6	3.75	14	0.0285714	0.0821429				Abby	2020-08-12	1	0		0
Native	Okareka	1	High	No color	Briante	2	3.2	132	0.00757576	0.00909091			Broke the tip of the shell by accident when handling. -jdipaola, 5.20.2020	Abby	2020-08-12	1	0	could be confused with No color	0
Native	Okareka	1	High	Green	Briante	2.9	3.6	21	0.0047619	0.0333333				Abby	2020-08-12	1	0		0
Native	Okareka	1	High	Red	Briante	2	3.7	61	0.0163934	0.0278689				Abby	2020-08-12	1	0	could be confused with Dark Green	0
Native	Okareka	1	High	White	Briante	2.5	3.8	61	0.00819672	0.0213115				Abby	2020-08-12	1	0		0
Native	Okareka	3	High	Light Pink	Gabe	2.1	4	61	0.0147541	0.0311475				Briante	2020-08-12	1	0		0
Native	Okareka	3	High	Light Purple	Gabe	2.1	4	50	0.018	0.038				Briante	2020-08-12	1	0		0
Native	Okareka	3	High	No color	Gabe	2.1	4	50	0.018	0.038				Briante	2020-08-12	1	0		0
Native	Okareka	3	High	Orange	Gabe	2.2	4	61	0.0131148	0.0295082		Something odd happened in march, but after they reached 3mm		Briante	2020-08-12	1	0		0
Native	Okareka	3	High	Red	Gabe	2.1	4	61	0.0147541	0.0311475				Briante	2020-08-12	1	0		0
Native	Okareka	1	High	Blue	Briante	2.6	4	35	0.0114286	0.04				Abby	2020-08-12	1	1		1
Native	Okareka	1	High	Light Pink	Briante	2.1	4	77	0.0116883	0.0246753				Abby	2020-08-12	1	1		1
Native	Okareka	1	High	Light Purple	Briante	2.5	4	56	0.00892857	0.0267857				Abby	2020-08-12	1	1		1
Native	Okareka	3	High	Green	Gabe	2.1	4	61	0.0147541	0.0311475		Something odd happened in march		Briante	2020-08-12	1	1		1
Native	Okareka	3	High	Yellow	Gabe	2.1	4	50	0.018	0.038				Briante	2020-08-12	1	1		1
Native	Okareka	3	High	Blue	Gabe	2.5	4	28	0.0178571	0.0535714				Briante	2020-08-12	1	2		1
Native	Okareka	3	High	White	Gabe	2.5	4	21	0.0238095	0.0714286		Something odd happened in march, but after they reached 3mm		Briante	2020-08-12	1	7		1
Native	Okareka	1	High	Dark Green	Briante	3	4.2	0	#DIV/0!	#DIV/0!				Abby	2020-08-12	1	0		0
Native	Okareka	1	Low	Light Purple	Gabe	2.3	4	35	0.02	0.0485714		Something odd happened in march, but after they reached 3mm		Briante	2020-08-12	1	0		0
Native	Okareka	1	Low	No color	Gabe	2.1	4	28	0.0321429	0.0678571				Briante	2020-08-12	1	0		0
Native	Okareka	3	Low	Light Purple	Jheison	2.9	4	7	0.0142857	0.157143				Chelsea	2020-08-12	1	16		1
Native	Okareka	3	Low	No color	Jheison	2.4	4.2	14	0.0428571	0.128571				Chelsea	2020-08-12	1	14		1
Native	Okareka	1	Medium	Dark Green	Briante	2	3.3	105	0.00952381	0.012381				Briante	2020-08-12	1	0		0
Native	Okareka	2	Medium	Dark Green	Abby	2.6	3.8	28	0.0142857	0.0428571				Abby	2020-08-12	1	0		0
Native	Okareka	2	Medium	Green	Abby	2.6	3.8	28	0.0142857	0.0428571				Abby	2020-08-12	1	0		0
Native	Okareka	2	Medium	Light Purple	Abby	2.8	3.8	14	0.0142857	0.0714286				Abby	2020-08-12	1	1		1
Native	Okareka	1	Medium	Light Purple	Briante	2.9	4	14	0.00714286	0.0785714				Briante	2020-08-12	1	0	tip of the shell is broken	0
Native	Okareka	1	Medium	No color	Briante	2.6	4	28	0.0142857	0.05				Briante	2020-08-12	1	0		0
Native	Okareka	1	Medium	Red	Briante	2.5	4	42	0.0119048	0.0357143				Briante	2020-08-12	1	0		0
Native	Okareka	2	Medium	No color	Abby	2.5	4	21	0.0238095	0.0714286				Abby	2020-08-12	1	0		0
Native	Okareka	2	Medium	Red	Abby	2.5	4	14	0.0357143	0.107143				Chelsea	2020-08-12	1	1		1
Native	Okareka	1	Medium	Blue	Briante	2.9	4.1	7	0.0142857	0.171429				Briante	2020-08-12	1	0		0
Native	Grasmere	2	High	Light Purple	Josh	2	2.5	307	0.00325733	0.00162866	Only reahced 2.5 mm			Josh	2020-08-13	1	0		0
Native	Grasmere	3	High	Blue	Jheison	2.1	2.8	308	0.00292208	0.00227273	Only reached 2.8 mm			Briante	2020-08-13	1	0		0
Native	Grasmere	3	High	No color	Jheison	1.8	3	204	0.00588235	0.00588235				Briante	2020-08-13	1	0	parasite	0
Native	Grasmere	3	High	White	Jheison	2	3	204	0.00490196	0.00490196				Briante	2020-08-13	1	0		0
Native	Grasmere	3	High	Light Purple	Jheison	1.9	3.3	204	0.00539216	0.00686275				Briante	2020-08-13	1	0	parasite	0
Native	Grasmere	2	High	Red	Josh	2	3.4	97	0.0103093	0.014433				Josh	2020-08-13	1	0		0
Native	Grasmere	3	High	Green	Jheison	2	3.5	204	0.00490196	0.00735294				Briante	2020-08-13	1	0	parasite	0
Native	Grasmere	2	High	Dark Green	Josh	2.1	3.5	75	0.012	0.0186667				Josh	2020-08-13	1	0		0
Native	Grasmere	3	High	Light Pink	Jheison	2.1	3.5	204	0.00441176	0.00686275				Briante	2020-08-13	1	0		0
Native	Grasmere	3	High	Orange	Jheison	2.1	3.6	104	0.00865385	0.0144231				Briante	2020-08-13	1	0		0
Native	Grasmere	3	High	Yellow	Jheison	2.8	3.75	14	0.0142857	0.0678571				Briante	2020-08-13	1	0		0
Native	Grasmere	2	High	Orange	Josh	2.3	3.75	203	0.00344828	0.00714286				Josh	2020-08-13	1	2		1
Native	Grasmere	2	High	Green	Josh	2.5	4	47	0.0106383	0.0319149				Josh	2020-08-13	1	0		0
Native	Grasmere	2	High	Light Pink	Josh	2.5	4	33	0.0151515	0.0454545		New snail 1.22.20 (this snail must have gone missing rather than dying).		Josh	2020-08-13	1	0		0
Native	Grasmere	2	High	Yellow	Josh	1.9	4	97	0.0113402	0.0216495				Josh	2020-08-13	1	0		0
Native	Grasmere	3	High	Dark Green	Jheison	2.5	4	98	0.00510204	0.0153061				Briante	2020-08-13	1	0		0
Native	Grasmere	3	High	Red	Jheison	2.4	4	49	0.0122449	0.0326531				Briante	2020-08-13	1	0		0
Native	Grasmere	2	High	Blue	Josh	2	4	75	0.0133333	0.0266667				Josh	2020-08-13	1	2		1
Native	Grasmere	3	Low	Light Purple	Abby	2.8	4.2	14	0.0142857	0.1				Briante	2020-08-13	1	0		0
Native	Grasmere	2	Low	Light Purple	Gabe	2.2	4.2	56	0.0142857	0.0357143				Josh	2020-08-13	1	1	There might have been 4, but I am sure it is feces	1
Native	Grasmere	2	Low	No color	Gabe	2	4.3	42	0.0238095	0.0547619				Josh	2020-08-13	1	0		0
Native	Grasmere	3	Low	No color	Abby	2.7	4.3	14	0.0214286	0.114286				Josh	2020-08-13	1	9		1
Native	Mavora	1	High	No color	Josh	2	2.75	124	0.00806452	0.00604839	Only reached 2.75 mm		Something is wrong with these measurements	Josh	2020-08-13	1	1		1
Native	Mavora	1	High	Yellow	Josh	2	3.4	97	0.0103093	0.014433				Josh	2020-08-13	1	5		1
Native	Mavora	1	High	Green	Josh	2.7	3.5	60	0.005	0.0133333				Josh	2020-08-13	1	0		0
Native	Mavora	1	High	Light Pink	Josh	2.1	3.5	110	0.00818182	0.0127273				Josh	2020-08-13	1	0		0
Native	Mavora	1	High	Blue	Josh	2.3	3.5	124	0.00564516	0.00967742				Josh	2020-08-13	1	1		1
Native	Mavora	1	High	Orange	Josh	2.5	3.5	97	0.00515464	0.0103093				Josh	2020-08-13	1	1		1
Native	Mavora	1	High	Dark Green	Josh	2.1	3.5	203	0.0044335	0.00689655				Josh	2020-08-13	1	2		1
Native	Mavora	1	High	Light Purple	Josh	2.2	3.5	97	0.00824742	0.0134021				Josh	2020-08-13	1	2		1
Native	Mavora	1	High	White	Josh	2.2	3.6	97	0.00824742	0.014433				Josh	2020-08-13	1	0		0
Native	Mavora	1	High	Red	Josh	2.1	3.8	131	0.00687023	0.0129771				Josh	2020-08-13	1	0		0
Native	Mavora	3	Low	Light Purple	Abby	2.2	3.8	28	0.0285714	0.0571429				Josh	2020-08-13	1	0		0
Native	Mavora	3	Low	No color	Abby	2.4	4.1	77	0.00779221	0.0220779				Josh	2020-08-13	1	3		1
Native	Mavora	3	Medium	Green	Briante	2.5	3.3	99	0.00505051	0.00808081				Josh	2020-08-13	1	2		1
Native	Mavora	1	Medium	Light Purple	Briante	2.2	3.5	112	0.00714286	0.0116071				Josh	2020-08-13	1	0		0
Native	Mavora	1	Medium	No color	Briante	1.5	3.5	204	0.00735294	0.00980392				Josh	2020-08-13	1	0		0
Native	Mavora	3	Medium	Blue	Briante	2.3	3.5	99	0.00707071	0.0121212				Josh	2020-08-13	1	0		0
Native	Mavora	1	Medium	Green	Briante	2	3.6	35	0.0285714	0.0457143				Josh	2020-08-13	1	0		0
Native	Mavora	3	Medium	Dark Green	Briante	2.5	3.6	28	0.0178571	0.0392857				Josh	2020-08-13	1	0		0
Native	Mavora	3	Medium	Red	Briante	2.1	3.6	105	0.00857143	0.0142857				Josh	2020-08-13	1	0		0
Native	Mavora	1	Medium	Blue	Briante	2.3	3.6	204	0.00343137	0.00637255				Josh	2020-08-13	1	4		1
Native	Mavora	1	Medium	Red	Briante	2.5	3.8	21	0.0238095	0.0619048				Josh	2020-08-13	1	2		1
Native	Mavora	3	Medium	No color	Briante	2.1	3.8	61	0.0147541	0.0278689				Josh	2020-08-13	1	4		1
Native	Mavora	1	Medium	Dark Green	Briante	2.5	4	14	0.0357143	0.107143				Josh	2020-08-13	1	3		1
Native	Mavora	3	Medium	Light Purple	Briante	2.5	4	21	0.0238095	0.0714286				Josh	2020-08-13	1	3		1
Native	Okareka	2	High	Light Pink	Abby	2.1	3.9	28	0.0321429	0.0642857				Briante	2020-08-13	1	0		0
Native	Okareka	2	High	Blue	Abby	2.8	3.9	14	0.0142857	0.0785714				Briante	2020-08-13	1	3		1
Native	Okareka	2	High	Green	Abby	3	4	0	#DIV/0!	#DIV/0!				Briante	2020-08-13	1	0		0
Native	Okareka	2	High	Light Purple	Abby	2.2	4	21	0.0380952	0.0857143				Briante	2020-08-13	1	0		0
Native	Okareka	2	High	No color	Abby	2.1	4	28	0.0321429	0.0678571				Briante	2020-08-13	1	0		0
Native	Okareka	2	High	Red	Abby	2.4	4	28	0.0214286	0.0571429				Briante	2020-08-13	1	3		1
Native	Okareka	2	High	Orange	Abby	2.4	4	56	0.0107143	0.0285714				Briante	2020-08-13	1	4		1
Native	Okareka	2	High	White	Abby	2.3	4	56	0.0125	0.0303571				Briante	2020-08-13	1	4		1
Native	Okareka	2	High	Yellow	Abby	2	4	56	0.0178571	0.0357143				Briante	2020-08-13	1	7		1
Native	Okareka	2	High	Dark Green	Abby	3	4.25	0	#DIV/0!	#DIV/0!				Briante	2020-08-13	1	0		0
Native	Okareka	2	Low	Light Purple	Josh	2.7	4	12	0.025	0.108333				Josh	2020-08-13	1	2		1
Native	Okareka	2	Low	No color	Josh	2.5	4	19	0.0263158	0.0789474				Josh	2020-08-13	1	6		1
Native	Okareka	3	Medium	No color	Bailey	2.1	3.7	98	0.00918367	0.0163265				Briante	2020-08-13	1	0		0
Native	Okareka	3	Medium	Green	Bailey	3	3.75	0	#DIV/0!	#DIV/0!				Briante	2020-08-13	1	0		0
Native	Okareka	3	Medium	Dark Green	Bailey	3	3.8	0	#DIV/0!	#DIV/0!				Briante	2020-08-13	1	0		0
Native	Okareka	3	Medium	Light Purple	Bailey	2.4	4	14	0.0428571	0.114286				Briante	2020-08-13	1	0		0

## Sheet: Mortality
Status	Lineage	Replicate	Density	Color-code	Measurer	Initial Length	Final Length	Days until 3mm	Growth rate until 3 mm	FINAL growth rate	Notes	Notes	Notes	Dissector	DeathDate	Aliveordead	Embryo Number	Notes	Embryo_presencevsabsence
Native	Okareka	3	Medium	Blue	Bailey	2.2	4	35	0.0228571	0.0514286	Found dead and replaced 9/12			Briante	2019-09-12	0	0		0
Invasive	Syracuse	1	Medium	Green	Gabe	2	3	204	0.00490196	0.00490196				Briante	2019-09-26	0	0		0
Invasive	Syracuse	1	High	Light Pink	Bailey	1.7	3.75	204	0.00637255	0.010049	2019-10-10			Abby	2019-10-10	0	5		1
Invasive	Central Pennsylvania	1	Medium	No color	Gabe	2.2	4	98	0.00816327	0.0183673	2019-10-17			Abby	2019-10-17	0	0		0
Native	Mavora	3	High	Green	Jheison	2.4	3.5	98	0.00612245	0.0112245	found dead and replaced 10/17			Briante	2019-10-17	0	0	dead	0
Native	Mavora	3	High	White	Jheison	2.6	3.8	204	0.00196078	0.00588235	found dead and replaced 10/17			Briante	2019-10-17	0	0		0
Native	Okareka	3	High	Dark Green	Gabe	2.3	4	98	0.00714286	0.0173469	2019-10-17			Briante	2019-10-17	0	0		0
Invasive	Syracuse	3	Low	Light Purple	Jheison	1.7	4	204	0.00637255	0.0112745				Briante	2019-10-17	0	2		1
Invasive	US1	1	High	Orange	Bailey	2.4	3.7	99	0.00606061	0.0131313	New snail 10/17/19			Briante	2019-10-17	0	0		0
Native	Mavora	2	High	Yellow	Bailey	2.1	4	99	0.00909091	0.0191919	2019-10-31			Briante	2019-10-31	0	0		0
Invasive	Central Pennsylvania	1	High	Orange	Briante	2	4	77	0.012987	0.025974	2019-11-26			Briante	2019-11-26	0	0		0
Invasive	Central Pennsylvania	2	Medium	Dark Green	Jheison	2	4.1	85	0.0117647	0.0247059			2019-11-26	Briante	2019-11-26	0	0		0
Native	Grasmere	2	High	White	Josh	1.5	3.5	203	0.00738916	0.00985222	2019-11-21	New snail 11.26.19		Josh	2019-11-26	0	0		0
Invasive	US1	2	High	Green	Gabe	1.9	3.7	70	0.0157143	0.0257143		2020-01-02		Briante	2020-01-02	0	3		1
Invasive	Syracuse	3	High	Light Pink	Gabe	1.7	3.3	111	0.0117117	0.0144144		2020-01-03		Briante	2020-01-03	0	2		1
Native	Grasmere	2	High	No color	Josh	1.7	3	117	0.0111111	0.0111111				Josh	2020-01-22	0	0		0
Native	Mavora	3	High	Yellow	Jheison	2	4	98	0.0102041	0.0204082		(replaced on 1/22/2020	(replaced on 1/22/2020	Briante	2020-01-22	0	0		0
Native	Okareka	1	High	Orange	Briante	2.5	3.9	35	0.0142857	0.04	2020-01-29			Abby	2020-01-29	0	2		1
Invasive	Central Pennsylvania	1	High	Dark Green	Briante	2	4.2	139	0.00719424	0.0158273		Died 2/12/2020		Briante	2020-02-12	0	0	dead	0
Invasive	Central Pennsylvania	2	High	White	Josh	2	4	154	0.00649351	0.012987			New snail 2.26.20	Briante	2020-02-26	0	0		0
Invasive	Central Pennsylvania	3	High	No color	Abby	2.1	3.3	204	0.00441176	0.00588235		2020-03-03	new snail 3.5.20	Briante	2020-03-03	0	0		0
Invasive	Central Pennsylvania	3	High	Dark Green	Abby	2	4.5	159	0.00628931	0.0157233			3/3/2020 and new snail 3.5.20	Briante	2020-03-03	0	0	I put them inr eyner solution	0
Invasive	Central Pennsylvania	2	Low	No color	Gabe	2	4.25	204	0.00490196	0.0110294		3/6/2020, 6/2/2020, 6/10/2020		Briante	2020-03-06	0	0		0
Invasive	Central Pennsylvania	3	Low	Light Purple	Abby	2.3	4.5	152	0.00460526	0.0144737		and 7.7.2020		Chelsea	2020-03-24	0	2		1
Invasive	US1	1	Low	Light Purple	Briante	1.3	4.4	153	0.0111111	0.0202614		2020-03-24		Briante	2020-03-24	0	0		0
Invasive	Central Pennsylvania	1	High	Green	Briante	2.1	4	153	0.00588235	0.0124183		3.31.20	replaced 7.22	Briante	2020-03-31	0	1		1
Invasive	Central Pennsylvania	1	Low	Light Purple	Bailey	2.3	4	154	0.00454545	0.011039			3.31.20	Abby	2020-03-31	0	0	shelled embryos	0
Invasive	Central Pennsylvania	1	Medium	Blue	Gabe	1.9	4	168	0.00654762	0.0125		3.31.20		Chelsea	2020-03-31	0	0		0
Invasive	Central Pennsylvania	3	Medium	No color	Josh	2.1	3.8	205	0.00439024	0.00829268		4.7.20	7.30.2020	Chelsea	2020-04-07	0	1		1
Invasive	Central Pennsylvania	3	Medium	Green	Josh	2	4	205	0.00487805	0.0097561			4.7.20	Chelsea	2020-04-07	0	2		1
Invasive	US1	3	Low	No color	Briante	1.5	3.75	204	0.00735294	0.0110294			4.7.20	Chelsea	2020-04-07	0	5		1
Invasive	US1	3	Low	Light Purple	Briante	2	4	35	0.0285714	0.0571429			4.7.20	Chelsea	2020-04-07	0	7		1
Invasive	Central Pennsylvania	1	Medium	Dark Green	Gabe	2.2	4	154	0.00519481	0.0116883			4.14.2020 and 7.7.2020	Chelsea	2020-04-14	0	14		1
Invasive	Central Pennsylvania	2	Medium	Green	Jheison	2.5	4	153	0.00326797	0.00980392		4.17.20 and 5.5.20		Briante	2020-04-17	0	6		1
Invasive	Syracuse	3	High	Red	Gabe	1.9	4.1	154	0.00714286	0.0142857		4.17.20		Briante	2020-04-17	0	10		1
Invasive	Central Pennsylvania	2	High	Light Pink	Josh	2.1	3.1	154	0.00584416	0.00649351				Briante	2020-05-05	0	0		0
Invasive	Central Pennsylvania	3	High	Green	Abby	2	3.9	237	0.00421941	0.00801688		7.3.2020	5.5.20	Briante	2020-05-05	0	15		1
Invasive	Central Pennsylvania	1	High	No color	Briante	1.8	4	237	0.00506329	0.0092827			5.5.20	Briante	2020-05-05	0	0		0
Invasive	Central Pennsylvania	3	High	Orange	Abby	2	4	237	0.00421941	0.00843882		5.5.20		Briante	2020-05-05	0	3		1
Invasive	Central Pennsylvania	1	High	Blue	Briante	2	4.1	153	0.00653595	0.0137255			5.5.20	Briante	2020-05-05	0	0		0
Invasive	Central Pennsylvania	2	High	No color	Josh	2	4.2	205	0.00487805	0.0107317			5.5.20	Briante	2020-05-05	0	1		1
Invasive	Central Pennsylvania	3	High	Red	Abby	2	4.3	152	0.00657895	0.0151316			5.5.20	Briante	2020-05-05	0	0	I saw a parasite	0
Invasive	Central Pennsylvania	2	Medium	Red	Jheison	2	4	153	0.00653595	0.0130719		5.5.20		Briante	2020-05-05	0	0		0
Invasive	Central Pennsylvania	2	Medium	No color	Jheison	2.3	4.1	35	0.02	0.0514286		5.5.20		Briante	2020-05-05	0	0	dead snail	0
Invasive	US1	1	Low	No color	Briante	0.5	4	271	0.00922509	0.0129151		5.15.2020		Briante	2020-05-15	0	0		0
Invasive	US1	3	Medium	Red	Josh	1.1	3.8	272	0.00698529	0.00992647			5.26.2020	Abby	2020-05-26	0	0	gotts alot fo algae	0
Invasive	Central Pennsylvania	2	High	Blue	Josh	2	4.3	77	0.012987	0.0298701			6.02.2020 and 7.3.2020	Briante	2020-06-02	0	6	huge parasite	1
Invasive	Central Pennsylvania	1	Medium	Red	Gabe	2	4.2	154	0.00649351	0.0142857			6.02.2020 and 06.10.2020	Chelsea	2020-06-02	0	7		1
Native	Okareka	1	Medium	Green	Briante	2.1	4.1	28	0.0321429	0.0714286	6.02.2020			Briante	2020-06-02	0	0		0
Invasive	US1	3	Medium	Dark Green	Josh	2.1	4	62	0.0145161	0.0306452			6.16.2020	Abby	2020-06-16	0	0		0
Native	Okareka	1	High	Yellow	Briante	2	4.2	77	0.012987	0.0285714			Missing - replaced 6.222.20	Abby	2020-06-22	0	0		0
Invasive	US1	2	Low	No color	Bailey	1.4	4	35	0.0457143	0.0742857			6.24.20	Chelsea	2020-06-24	0	2		1
Invasive	Central Pennsylvania	2	High	Yellow	Josh	2.1	3.8	21	0.0428571	0.0809524			7.3.2020	Briante	2020-07-03	0	0		0
Invasive	Central Pennsylvania	3	High	White	Abby	2	4	145	0.00689655	0.0137931		7.3.2020		Briante	2020-07-03	0	2	I put them in reyner solution just cause	1
Invasive	Central Pennsylvania	3	High	Light Pink	Abby	2.5	4.5	21	0.0238095	0.0952381		7.3.2020		Briante	2020-07-03	0	0		0
Invasive	Central Pennsylvania	2	Medium	Blue	Jheison	2.4	4	98	0.00612245	0.0163265			7.3.2020	Briante	2020-07-03	0	0		0
Invasive	Central Pennsylvania	1	High	Red	Briante	2.3	4	56	0.0125	0.0303571			replaced 7.22	Briante	2020-07-22	0	0		0
Invasive	Central Pennsylvania	2	High	Light Purple	Josh	2.1	4.4	99	0.00909091	0.0232323			5.5.20	Briante	2020-08-10	0	1	very dead	1
Invasive	Central Pennsylvania	1	Low	No color	Bailey	2.5	4.25	77	0.00649351	0.0227273				Abby	2020-08-10	0	0		0
Invasive	Central Pennsylvania	3	Medium	Red	Josh	2.2	4.25	62	0.0129032	0.0330645				Chelsea	2020-08-10	0	2	this snail is like dead dead	1
Invasive	Syracuse	2	Low	No color	Josh	1.8	3	154	0.00779221	0.00779221				Abby	2020-08-10	0	0		0
Invasive	US1	2	Low	Light Purple	Bailey	2.1	3.1	154	0.00584416	0.00649351			Either shocked or dead? - cmhiggins 6.30.2020; The light purple one is definitely not a 3.8. - jdipaola, 5.20.2020	Chelsea	2020-08-10	0	0		0
Invasive	Central Pennsylvania	1	High	White	Briante	2	4	99	0.010101	0.020202				Briante	2020-08-11	0	0		0
Invasive	Central Pennsylvania	1	High	Light Pink	Briante	2.3	4.1	99	0.00707071	0.0181818				Briante	2020-08-11	0	0	dead	0
Invasive	Central Pennsylvania	1	Medium	Green	Gabe	2.1	4	98	0.00918367	0.0193878				Abby	2020-08-11	0	0		0
Invasive	Syracuse	2	High	White	Abby	1.4	3	204	0.00784314	0.00784314				Abby	2020-08-11	0	0	dead	0
Invasive	US1	2	High	Yellow	Gabe	2	3.6	98	0.0102041	0.0163265				Briante	2020-08-11	0	0	already dead	0
Native	Okareka	2	Medium	Blue	Abby	2.6	3.4	49	0.00816327	0.0163265				Abby	2020-08-12	0	0		0
Invasive	Central Pennsylvania	2	High	Green	Josh	2	3.6	147	0.00680272	0.0108844				Briante	2020-08-10	1	0		0
Invasive	Central Pennsylvania	2	High	Orange	Josh	2.1	4	62	0.0145161	0.0306452				Briante	2020-08-10	1	0	dead? a parasite (since this id debatable I am keeping this snails as alive 6.14.23)	0
Invasive	Central Pennsylvania	2	High	Red	Josh	1.8	4	205	0.00585366	0.0107317				Briante	2020-08-10	1	1	parasites	1
Invasive	Central Pennsylvania	2	High	Dark Green	Josh	2.1	4	56	0.0160714	0.0339286				Briante	2020-08-10	1	0		0
Invasive	Central Pennsylvania	2	Low	Light Purple	Gabe	2	4	111	0.00900901	0.018018				Briante	2020-08-10	1	0		0
Invasive	Central Pennsylvania	3	Low	No color	Abby	2.1	4.5	105	0.00857143	0.0228571				Chelsea	2020-08-10	1	0	early embryo	0
Invasive	Central Pennsylvania	3	Medium	Dark Green	Josh	2	4	112	0.00892857	0.0178571				Chelsea	2020-08-10	1	0		0
Invasive	Central Pennsylvania	2	Medium	Light Purple	Jheison	2.5	4	153	0.00326797	0.00980392			Purple was missing and there were two greens; put purple paint on the smaller one (jDipaola 5-20-2020)	Briante	2020-08-10	1	0		0
Invasive	Central Pennsylvania	3	Medium	Blue	Josh	2.1	4.1	77	0.0116883	0.025974				Chelsea	2020-08-10	1	0		0
Invasive	Central Pennsylvania	3	Medium	Light Purple	Josh	2.1	4.1	84	0.0107143	0.0238095				Chelsea	2020-08-10	1	3		1
Invasive	Syracuse	3	High	White	Gabe	1.6	3	204	0.00686275	0.00686275				Briante	2020-08-10	1	10		1
Invasive	Syracuse	3	High	Yellow	Gabe	1.8	3	204	0.00588235	0.00588235				Briante	2020-08-10	1	4		1
Invasive	Syracuse	3	High	Blue	Gabe	2	3	168	0.00595238	0.00595238				Briante	2020-08-10	1	0		0
Invasive	Syracuse	3	High	Dark Green	Gabe	2.1	3.5	154	0.00584416	0.00909091				Briante	2020-08-10	1	9	one embryo developed	1
Invasive	Syracuse	3	High	Green	Gabe	2	3.5	98	0.0102041	0.0153061				Briante	2020-08-10	1	2		1
Invasive	Syracuse	3	High	No color	Gabe	1.6	4	154	0.00909091	0.0155844				Briante	2020-08-10	1	14	not found	1
Invasive	Syracuse	3	High	Light Purple	Gabe	2	4	98	0.0102041	0.0204082				Briante	2020-08-10	1	11		1
Invasive	Syracuse	1	Low	Light Purple	Briante	2	3.5	154	0.00649351	0.00974026				Abby	2020-08-10	1	0		0
Invasive	Syracuse	1	Low	No color	Briante	1.5	3.8	238	0.00630252	0.00966387				Abby	2020-08-10	1	2		1
Invasive	Syracuse	3	Low	No color	Jheison	1.6	4	132	0.0106061	0.0181818	missing on 10/17 (missing is not the same as dead! Keep those snails in!)			Briante	2020-08-10	1	8		1
Invasive	Syracuse	2	Low	Light Purple	Josh	2	4	62	0.016129	0.0322581				Abby	2020-08-10	1	4		1
Invasive	Syracuse	3	Medium	No color	Josh	1.2	3	154	0.0116883	0.0116883				Briante	2020-08-10	1	1		1
Invasive	Syracuse	3	Medium	Red	Josh	2	3	154	0.00649351	0.00649351				Briante	2020-08-10	1	0		0
Invasive	Syracuse	3	Medium	Dark Green	Josh	2.1	3	112	0.00803571	0.00803571				Briante	2020-08-10	1	0		0
Invasive	Syracuse	3	Medium	Light Purple	Josh	2.1	3	140	0.00642857	0.00642857				Briante	2020-08-10	1	0		0
Invasive	Syracuse	3	Medium	Blue	Josh	2	3.3	168	0.00595238	0.0077381				Briante	2020-08-10	1	0		0
Invasive	US1	1	High	Red	Bailey	2.4	3.5	35	0.0171429	0.0314286				Briante	2020-08-10	1	1		1
Invasive	US1	1	High	Green	Bailey	2.5	3.6	21	0.0238095	0.052381				Briante	2020-08-10	1	1		1
Invasive	US1	1	High	Light Purple	Bailey	2.6	3.7	21	0.0190476	0.052381				Briante	2020-08-10	1	1		1
Invasive	US1	1	High	Blue	Bailey	2.6	3.75	7	0.0571429	0.164286				Briante	2020-08-10	1	1		1
Invasive	US1	1	High	Light Pink	Bailey	2.3	3.8	77	0.00909091	0.0194805				Briante	2020-08-10	1	1		1
Invasive	US1	1	High	Yellow	Bailey	2	3.9	99	0.010101	0.0191919				Briante	2020-08-10	1	0		0
Invasive	US1	1	High	No color	Bailey	1.9	4	99	0.0111111	0.0212121				Briante	2020-08-10	1	0		0
Invasive	US1	1	High	White	Bailey	1.9	4	154	0.00714286	0.0136364				Briante	2020-08-10	1	1		1
Invasive	US1	1	High	Dark Green	Bailey	2.5	4	42	0.0119048	0.0357143				Briante	2020-08-10	1	0		0
Invasive	US1	1	Medium	Red	Gabe	1.9	3.2	154	0.00714286	0.00844156				Briante	2020-08-10	1	0		0
Invasive	US1	1	Medium	Green	Gabe	1.8	3.3	154	0.00779221	0.00974026				Briante	2020-08-10	1	0		0
Invasive	US1	1	Medium	No color	Gabe	1.6	3.5	154	0.00909091	0.0123377				Briante	2020-08-10	1	0		0
Invasive	US1	1	Medium	Blue	Gabe	2.1	3.5	61	0.0147541	0.0229508				Briante	2020-08-10	1	0		0
Invasive	US1	2	Medium	Dark Green	Jheison	2.2	3.6	98	0.00816327	0.0142857				Abby	2020-08-10	1	0		0
Invasive	US1	1	Medium	Light Purple	Gabe	2	3.8	61	0.0163934	0.0295082				Briante	2020-08-10	1	0		0
Invasive	US1	2	Medium	Blue	Jheison	2.1	3.8	153	0.00588235	0.0111111				Abby	2020-08-10	1	0		0
Invasive	US1	2	Medium	Green	Jheison	2	4	98	0.0102041	0.0204082				abby	2020-08-10	1	3		1
Invasive	US1	1	Medium	Dark Green	Gabe	2.1	4	61	0.0147541	0.0311475				Briante	2020-08-10	1	0		0
Invasive	US1	2	Medium	Light Purple	Jheison	2	4.1	132	0.00757576	0.0159091				Abby	2020-08-10	1	0		0
Invasive	Central Pennsylvania	1	High	Yellow	Briante	2.3	3.3	153	0.00457516	0.00653595				Briante	2020-08-11	1	0		0
Invasive	Central Pennsylvania	1	High	Light Purple	Briante	2.3	4	42	0.0166667	0.0404762				Briante	2020-08-11	1	0	possible parasite	0
Invasive	Central Pennsylvania	3	High	Yellow	Abby	2	4	152	0.00657895	0.0131579				Briante	2020-08-11	1	0		0
Invasive	Central Pennsylvania	3	High	Blue	Abby	2.8	4.2	14	0.0142857	0.1				Briante	2020-08-11	1	0		0
Invasive	Central Pennsylvania	3	High	Light Purple	Abby	2.1	4.4	112	0.00803571	0.0205357				Briante	2020-08-11	1	0		0
Invasive	Central Pennsylvania	1	Medium	Light Purple	Gabe	2.1	3.8	61	0.0147541	0.0278689				Chelsea	2020-08-11	1	1		1
Invasive	Syracuse	2	High	Orange	Abby	2	3	152	0.00657895	0.00657895				Abby	2020-08-11	1	0	early stage embryo	0
Invasive	Syracuse	2	High	Green	Abby	1.7	3.1	152	0.00855263	0.00921053			Accidentally broke aperture lip while applying paint (Jdipaola; 5.20.2020)	Abby	2020-08-11	1	0	very well developed	0
Invasive	Syracuse	2	High	Light Pink	Abby	1.2	3.1	271	0.00664207	0.00701107				Abby	2020-08-11	1	0		0
Invasive	Syracuse	2	High	Blue	Abby	1.7	3.3	204	0.00637255	0.00784314				Abby	2020-08-11	1	5	polish fallen off	1
Invasive	Syracuse	2	High	Yellow	Abby	2.1	3.5	152	0.00592105	0.00921053				Abby	2020-08-11	1	5		1
Invasive	Syracuse	2	High	Red	Abby	2.1	3.75	152	0.00592105	0.0108553				Abby	2020-08-11	1	7	may not be the right snail	1
Invasive	Syracuse	1	High	No color	Bailey	1.6	3.75	271	0.00516605	0.00793358				Abby	2020-08-11	1	5		1
Invasive	Syracuse	1	High	Red	Bailey	2	3.8	154	0.00649351	0.0116883				Abby	2020-08-11	1	12		1
Invasive	Syracuse	1	High	Yellow	Bailey	1.6	3.9	204	0.00686275	0.0112745				Abby	2020-08-11	1	7	shelled embryo	1
Invasive	Syracuse	2	High	Light Purple	Abby	1.8	4	56	0.0214286	0.0392857				Abby	2020-08-11	1	0	early stage embryo	0
Invasive	Syracuse	1	High	White	Bailey	2.1	4	154	0.00584416	0.0123377				Abby	2020-08-11	1	13	early stage embryo	1
Invasive	Syracuse	2	High	No color	Abby	1.2	4	112	0.0160714	0.025				Abby	2020-08-11	1	5	polish fallen off	1
Invasive	Syracuse	1	High	Blue	Bailey	2	4	154	0.00649351	0.012987				Abby	2020-08-11	1	4		1
Invasive	Syracuse	1	High	Orange	Bailey	2	4	154	0.00649351	0.012987				Abby	2020-08-11	1	7		1
Invasive	Syracuse	1	High	Dark Green	Bailey	2	4	154	0.00649351	0.012987				Abby	2020-08-11	1	8		1
Invasive	Syracuse	1	High	Light Purple	Bailey	2.4	4	154	0.0038961	0.0103896				Abby	2020-08-11	1	7		1
Invasive	Syracuse	1	High	Green	Bailey	1.9	4.3	237	0.00464135	0.0101266				Abby	2020-08-11	1	6		1
Invasive	Syracuse	2	Medium	Light Purple	Abby	1.8	3	166	0.00722892	0.00722892				Briante	2020-08-11	1	0		0
Invasive	Syracuse	2	Medium	Red	Abby	1.8	3	159	0.00754717	0.00754717				Briante	2020-08-11	1	0		0
Invasive	Syracuse	1	Medium	Red	Gabe	1.9	3	271	0.00405904	0.00405904				Briante	2020-08-11	1	0		0
Invasive	Syracuse	2	Medium	Green	Abby	1.9	3	237	0.00464135	0.00464135				Briante	2020-08-11	1	0		0
Invasive	Syracuse	1	Medium	Light Purple	Gabe	2	3	154	0.00649351	0.00649351				Briante	2020-08-11	1	0		0
Invasive	Syracuse	2	Medium	Dark Green	Abby	2	3	152	0.00657895	0.00657895				Briante	2020-08-11	1	0		0
Invasive	Syracuse	2	Medium	Blue	Abby	1.9	3.3	204	0.00539216	0.00686275				Briante	2020-08-11	1	0		0
Invasive	Syracuse	1	Medium	Blue	Gabe	1.9	3.3	204	0.00539216	0.00686275				Briante	2020-08-11	1	3		1
Invasive	Syracuse	1	Medium	No color	Gabe	2	3.5	204	0.00490196	0.00735294				Briante	2020-08-11	1	0		0
Invasive	US1	2	High	Light Pink	Gabe	2	3	154	0.00649351	0.00649351				Briante	2020-08-11	1	0		0
Invasive	US1	3	High	White	Jheison	1.8	3.5	153	0.00784314	0.0111111				Briante	2020-08-11	1	0		0
Invasive	US1	3	High	Orange	Jheison	2	3.5	98	0.0102041	0.0153061				Briante	2020-08-11	1	3		1
Invasive	US1	2	High	Red	Gabe	2.4	3.5	28	0.0214286	0.0392857				Briante	2020-08-11	1	1		1
Invasive	US1	3	High	Yellow	Jheison	1.5	3.6	153	0.00980392	0.0137255				Briante	2020-08-11	1	1		1
Invasive	US1	3	High	Dark Green	Jheison	2.4	3.6	49	0.0122449	0.0244898				Briante	2020-08-11	1	2		1
Invasive	US1	3	High	Light Pink	Jheison	2.5	3.6	35	0.0142857	0.0314286				Briante	2020-08-11	1	0		0
Invasive	US1	3	High	Red	Jheison	2.8	3.6	14	0.0142857	0.0571429				Briante	2020-08-11	1	0		0
Invasive	US1	2	High	No color	Gabe	1.6	3.75	154	0.00909091	0.013961				Briante	2020-08-11	1	2		1
Invasive	US1	2	High	White	Gabe	1.9	3.8	98	0.0112245	0.0193878				Briante	2020-08-11	1	0	some are well developed	0
Invasive	US1	2	High	Blue	Gabe	2.1	3.8	104	0.00865385	0.0163462				Briante	2020-08-11	1	3		1
Invasive	US1	2	High	Light Purple	Gabe	2.5	3.8	15	0.0333333	0.0866667				Briante	2020-08-11	1	0		0
Invasive	US1	3	High	Green	Jheison	1.5	4	111	0.0135135	0.0225225				Briante	2020-08-11	1	9		1
Invasive	US1	2	High	Orange	Gabe	2	4	61	0.0163934	0.0327869				Briante	2020-08-11	1	0		0
Invasive	US1	3	High	Blue	Jheison	2	4	98	0.0102041	0.0204082				Briante	2020-08-11	1	0		0
Invasive	US1	2	High	Dark Green	Gabe	2.4	4.1	15	0.04	0.113333				Briante	2020-08-11	1	0		0
Invasive	US1	3	Medium	Blue	Josh	2.1	3.75	77	0.0116883	0.0214286				Abby	2020-08-11	1	0		0
Invasive	US1	2	Medium	Red	Jheison	2.3	3.8	42	0.0166667	0.0357143				Briante	2020-08-11	1	0		0
Invasive	US1	3	Medium	Green	Josh	2.1	4	28	0.0321429	0.0678571				Abby	2020-08-11	1	0		0
Invasive	US1	3	Medium	Light Purple	Josh	1.1	4.1	105	0.0180952	0.0285714				Abby	2020-08-11	1	0		0
Invasive	US1	3	Medium	No color	Josh	1.8	4.2	99	0.0121212	0.0242424				Abby	2020-08-11	1	0		0
Native	Grasmere	1	High	Light Pink	Briante	1.5	3.1	204	0.00735294	0.00784314				Briante	2020-08-12	1	0		0
Native	Grasmere	1	High	White	Briante	1.8	3.1	204	0.00588235	0.00637255				Briante	2020-08-12	1	0		0
Native	Grasmere	1	High	No color	Briante	1.9	3.1	204	0.00539216	0.00588235				Briante	2020-08-12	1	0		0
Native	Grasmere	1	High	Yellow	Briante	2	3.5	105	0.00952381	0.0142857				Briante	2020-08-12	1	0		0
Native	Grasmere	1	High	Light Purple	Briante	2.5	3.6	61	0.00819672	0.0180328				Briante	2020-08-12	1	0		0
Native	Grasmere	1	High	Dark Green	Briante	2.5	3.75	28	0.0178571	0.0446429				Briante	2020-08-12	1	0		0
Native	Grasmere	1	High	Orange	Briante	1.9	3.9	139	0.00791367	0.0143885				Briante	2020-08-12	1	0		0
Native	Grasmere	1	High	Green	Briante	2.3	4	99	0.00707071	0.0171717				Briante	2020-08-12	1	0		0
Native	Grasmere	1	High	Red	Briante	2.6	4	28	0.0142857	0.05				Briante	2020-08-12	1	0		0
Native	Grasmere	1	High	Blue	Briante	2	4.1	99	0.010101	0.0212121				Briante	2020-08-12	1	0		0
Native	Grasmere	1	Low	Light Purple	Josh	1.8	4.1	103	0.0116505	0.0223301				Chelsea	2020-08-12	1	3		1
Native	Grasmere	1	Low	No color	Josh	2.1	4.25	19	0.0473684	0.113158				Chelsea	2020-08-12	1	9		1
Native	Grasmere	3	Medium	Dark Green	Bailey	1.7	3	286	0.00454545	0.00454545				Briante	2020-08-12	1	0		0
Native	Grasmere	1	Medium	Dark Green	Abby	1.8	3	204	0.00588235	0.00588235				Briante	2020-08-12	1	0		0
Native	Grasmere	3	Medium	No color	Bailey	2.2	3	204	0.00392157	0.00392157				Briante	2020-08-12	1	0		0
Native	Grasmere	1	Medium	No color	Abby	2.6	3	204	0.00196078	0.00196078				Briante	2020-08-12	1	0		0
Native	Grasmere	2	Medium	Dark Green	Jheison	1.7	3.1	279	0.0046595	0.00501792				Briante	2020-08-12	1	0		0
Native	Grasmere	2	Medium	Red	Jheison	2	3.1	125	0.008	0.0088				Briante	2020-08-12	1	0		0
Native	Grasmere	3	Medium	Green	Bailey	2.4	3.3	83	0.00722892	0.0108434				Briante	2020-08-12	1	0		0
Native	Grasmere	1	Medium	Blue	Abby	2.5	3.3	204	0.00245098	0.00392157				Briante	2020-08-12	1	0		0
Native	Grasmere	3	Medium	Red	Bailey	1.9	3.6	204	0.00539216	0.00833333			Broken Shell - cmhiggins 06.30.20	Briante	2020-08-12	1	0		0
Native	Grasmere	2	Medium	Blue	Jheison	2.4	3.6	61	0.00983607	0.0196721				Briante	2020-08-12	1	0		0
Native	Grasmere	1	Medium	Light Purple	Abby	2.7	3.6	21	0.0142857	0.0428571				Briante	2020-08-12	1	0		0
Native	Grasmere	1	Medium	Red	Abby	2	4	105	0.00952381	0.0190476				Briante	2020-08-12	1	0		0
Native	Grasmere	1	Medium	Green	Abby	2.1	4	61	0.0147541	0.0311475				Briante	2020-08-12	1	0		0
Native	Grasmere	3	Medium	Blue	Bailey	2.2	4	14	0.0571429	0.128571				Briante	2020-08-12	1	0		0
Native	Grasmere	2	Medium	Green	Jheison	2.9	4	7	0.0142857	0.157143				Briante	2020-08-12	1	0		0
Native	Grasmere	2	Medium	Light Purple	Jheison	2.9	4	7	0.0142857	0.157143				Briante	2020-08-12	1	0		0
Native	Mavora	2	High	Red	Bailey	2.4	3.3	204	0.00294118	0.00441176				Briante	2020-08-12	1	0	broken shell and parasite	0
Native	Mavora	3	High	No color	Jheison	2.2	3.3	98	0.00816327	0.0112245				Briante	2020-08-12	1	0		0
Native	Mavora	3	High	Light Pink	Jheison	2.1	3.5	104	0.00865385	0.0134615				Briante	2020-08-12	1	0		0
Native	Mavora	3	High	Blue	Jheison	2.8	3.5	28	0.00714286	0.025				Briante	2020-08-12	1	0		0
Native	Mavora	2	High	Light Purple	Bailey	2.4	3.6	204	0.00294118	0.00588235				Briante	2020-08-12	1	0	parasite	0
Native	Mavora	3	High	Orange	Jheison	2.1	3.6	98	0.00918367	0.0153061				Briante	2020-08-12	1	0		0
Native	Mavora	2	High	No color	Bailey	1.9	3.9	154	0.00714286	0.012987				Briante	2020-08-12	1	0	parasite	0
Native	Mavora	2	High	Green	Bailey	2.1	4	161	0.00559006	0.0118012				Briante	2020-08-12	1	0	parasite	0
Native	Mavora	2	High	Dark Green	Bailey	2.2	4	204	0.00392157	0.00882353				Briante	2020-08-12	1	0	parasite	0
Native	Mavora	2	High	Light Pink	Bailey	2.3	4	99	0.00707071	0.0171717				Briante	2020-08-12	1	0		0
Native	Mavora	2	High	White	Bailey	2.3	4	168	0.00416667	0.010119				Briante	2020-08-12	1	0		0
Native	Mavora	2	High	Blue	Bailey	2.4	4	99	0.00606061	0.0161616				Briante	2020-08-12	1	2		1
Native	Mavora	2	High	Orange	Bailey	2.6	4	35	0.0114286	0.04				Briante	2020-08-12	1	0		0
Native	Mavora	1	Low	Light Purple	Jheison	2.2	4	61	0.0131148	0.0295082				Chelsea	2020-08-12	1	1		1
Native	Mavora	1	Low	No color	Jheison	2.2	4	35	0.0228571	0.0514286				Chelsea	2020-08-12	1	5		1
Native	Mavora	2	Low	No color	Bailey	2.6	4	42	0.00952381	0.0333333				Briante	2020-08-12	1	9		1
Native	Mavora	2	Medium	No color	Bailey	2.4	3	271	0.00221402	0.00221402				Abby	2020-08-12	1	0		0
Native	Mavora	2	Medium	Light Purple	Bailey	2.4	3.3	99	0.00606061	0.00909091				Abby	2020-08-12	1	0		0
Native	Mavora	2	Medium	Green	Bailey	2.7	3.3	21	0.0142857	0.0285714				Abby	2020-08-12	1	0		0
Native	Mavora	2	Medium	Red	Bailey	2.4	3.6	42	0.0142857	0.0285714				Abby	2020-08-12	1	0		0
Native	Mavora	2	Medium	Dark Green	Bailey	2.5	3.6	14	0.0357143	0.0785714				Abby	2020-08-12	1	0		0
Native	Mavora	2	Medium	Blue	Bailey	2.6	3.75	14	0.0285714	0.0821429				Abby	2020-08-12	1	0		0
Native	Okareka	1	High	No color	Briante	2	3.2	132	0.00757576	0.00909091			Broke the tip of the shell by accident when handling. -jdipaola, 5.20.2020	Abby	2020-08-12	1	0	could be confused with No color	0
Native	Okareka	1	High	Green	Briante	2.9	3.6	21	0.0047619	0.0333333				Abby	2020-08-12	1	0		0
Native	Okareka	1	High	Red	Briante	2	3.7	61	0.0163934	0.0278689				Abby	2020-08-12	1	0	could be confused with Dark Green	0
Native	Okareka	1	High	White	Briante	2.5	3.8	61	0.00819672	0.0213115				Abby	2020-08-12	1	0		0
Native	Okareka	3	High	Light Pink	Gabe	2.1	4	61	0.0147541	0.0311475				Briante	2020-08-12	1	0		0
Native	Okareka	3	High	Light Purple	Gabe	2.1	4	50	0.018	0.038				Briante	2020-08-12	1	0		0
Native	Okareka	3	High	No color	Gabe	2.1	4	50	0.018	0.038				Briante	2020-08-12	1	0		0
Native	Okareka	3	High	Red	Gabe	2.1	4	61	0.0147541	0.0311475				Briante	2020-08-12	1	0		0
Native	Okareka	1	High	Light Pink	Briante	2.1	4	77	0.0116883	0.0246753				Abby	2020-08-12	1	1		1
Native	Okareka	3	High	Green	Gabe	2.1	4	61	0.0147541	0.0311475		Something odd happened in march		Briante	2020-08-12	1	1		1
Native	Okareka	3	High	Yellow	Gabe	2.1	4	50	0.018	0.038				Briante	2020-08-12	1	1		1
Native	Okareka	3	High	Orange	Gabe	2.2	4	61	0.0131148	0.0295082		Something odd happened in march, but after they reached 3mm		Briante	2020-08-12	1	0		0
Native	Okareka	1	High	Light Purple	Briante	2.5	4	56	0.00892857	0.0267857				Abby	2020-08-12	1	1		1
Native	Okareka	3	High	Blue	Gabe	2.5	4	28	0.0178571	0.0535714				Briante	2020-08-12	1	2		1
Native	Okareka	3	High	White	Gabe	2.5	4	21	0.0238095	0.0714286		Something odd happened in march, but after they reached 3mm		Briante	2020-08-12	1	7		1
Native	Okareka	1	High	Blue	Briante	2.6	4	35	0.0114286	0.04				Abby	2020-08-12	1	1		1
Native	Okareka	1	Low	No color	Gabe	2.1	4	28	0.0321429	0.0678571				Briante	2020-08-12	1	0		0
Native	Okareka	1	Low	Light Purple	Gabe	2.3	4	35	0.02	0.0485714		Something odd happened in march, but after they reached 3mm		Briante	2020-08-12	1	0		0
Native	Okareka	3	Low	Light Purple	Jheison	2.9	4	7	0.0142857	0.157143				Chelsea	2020-08-12	1	16		1
Native	Okareka	3	Low	No color	Jheison	2.4	4.2	14	0.0428571	0.128571				Chelsea	2020-08-12	1	14		1
Native	Okareka	1	Medium	Dark Green	Briante	2	3.3	105	0.00952381	0.012381				Briante	2020-08-12	1	0		0
Native	Okareka	2	Medium	Dark Green	Abby	2.6	3.8	28	0.0142857	0.0428571				Abby	2020-08-12	1	0		0
Native	Okareka	2	Medium	Green	Abby	2.6	3.8	28	0.0142857	0.0428571				Abby	2020-08-12	1	0		0
Native	Okareka	2	Medium	Light Purple	Abby	2.8	3.8	14	0.0142857	0.0714286				Abby	2020-08-12	1	1		1
Native	Okareka	1	Medium	Light Purple	Briante	2.9	4	14	0.00714286	0.0785714				Briante	2020-08-12	1	0	tip of the shell is broken	0
Native	Okareka	1	Medium	Red	Briante	2.5	4	42	0.0119048	0.0357143				Briante	2020-08-12	1	0		0
Native	Okareka	2	Medium	No color	Abby	2.5	4	21	0.0238095	0.0714286				Abby	2020-08-12	1	0		0
Native	Okareka	2	Medium	Red	Abby	2.5	4	14	0.0357143	0.107143				Chelsea	2020-08-12	1	1		1
Native	Okareka	1	Medium	No color	Briante	2.6	4	28	0.0142857	0.05				Briante	2020-08-12	1	0		0
Native	Okareka	1	Medium	Blue	Briante	2.9	4.1	7	0.0142857	0.171429				Briante	2020-08-12	1	0		0
Native	Grasmere	3	High	No color	Jheison	1.8	3	204	0.00588235	0.00588235				Briante	2020-08-13	1	0	parasite	0
Native	Grasmere	3	High	White	Jheison	2	3	204	0.00490196	0.00490196				Briante	2020-08-13	1	0		0
Native	Grasmere	3	High	Light Purple	Jheison	1.9	3.3	204	0.00539216	0.00686275				Briante	2020-08-13	1	0	parasite	0
Native	Grasmere	2	High	Red	Josh	2	3.4	97	0.0103093	0.014433				Josh	2020-08-13	1	0		0
Native	Grasmere	3	High	Green	Jheison	2	3.5	204	0.00490196	0.00735294				Briante	2020-08-13	1	0	parasite	0
Native	Grasmere	2	High	Dark Green	Josh	2.1	3.5	75	0.012	0.0186667				Josh	2020-08-13	1	0		0
Native	Grasmere	3	High	Light Pink	Jheison	2.1	3.5	204	0.00441176	0.00686275				Briante	2020-08-13	1	0		0
Native	Grasmere	3	High	Orange	Jheison	2.1	3.6	104	0.00865385	0.0144231				Briante	2020-08-13	1	0		0
Native	Grasmere	2	High	Orange	Josh	2.3	3.75	203	0.00344828	0.00714286				Josh	2020-08-13	1	2		1
Native	Grasmere	3	High	Yellow	Jheison	2.8	3.75	14	0.0142857	0.0678571				Briante	2020-08-13	1	0		0
Native	Grasmere	2	High	Yellow	Josh	1.9	4	97	0.0113402	0.0216495				Josh	2020-08-13	1	0		0
Native	Grasmere	2	High	Blue	Josh	2	4	75	0.0133333	0.0266667				Josh	2020-08-13	1	2		1
Native	Grasmere	3	High	Red	Jheison	2.4	4	49	0.0122449	0.0326531				Briante	2020-08-13	1	0		0
Native	Grasmere	2	High	Green	Josh	2.5	4	47	0.0106383	0.0319149				Josh	2020-08-13	1	0		0
Native	Grasmere	2	High	Light Pink	Josh	2.5	4	33	0.0151515	0.0454545		New snail 1.22.20 (this snail must have gone missing rather than dying).		Josh	2020-08-13	1	0		0
Native	Grasmere	3	High	Dark Green	Jheison	2.5	4	98	0.00510204	0.0153061				Briante	2020-08-13	1	0		0
Native	Grasmere	2	Low	Light Purple	Gabe	2.2	4.2	56	0.0142857	0.0357143				Josh	2020-08-13	1	1	There might have been 4, but I am sure it is feces	1
Native	Grasmere	3	Low	Light Purple	Abby	2.8	4.2	14	0.0142857	0.1				Briante	2020-08-13	1	0		0
Native	Grasmere	2	Low	No color	Gabe	2	4.3	42	0.0238095	0.0547619				Josh	2020-08-13	1	0		0
Native	Grasmere	3	Low	No color	Abby	2.7	4.3	14	0.0214286	0.114286				Josh	2020-08-13	1	9		1
Native	Mavora	1	High	Yellow	Josh	2	3.4	97	0.0103093	0.014433				Josh	2020-08-13	1	5		1
Native	Mavora	1	High	Light Pink	Josh	2.1	3.5	110	0.00818182	0.0127273				Josh	2020-08-13	1	0		0
Native	Mavora	1	High	Dark Green	Josh	2.1	3.5	203	0.0044335	0.00689655				Josh	2020-08-13	1	2		1
Native	Mavora	1	High	Light Purple	Josh	2.2	3.5	97	0.00824742	0.0134021				Josh	2020-08-13	1	2		1
Native	Mavora	1	High	Blue	Josh	2.3	3.5	124	0.00564516	0.00967742				Josh	2020-08-13	1	1		1
Native	Mavora	1	High	Orange	Josh	2.5	3.5	97	0.00515464	0.0103093				Josh	2020-08-13	1	1		1
Native	Mavora	1	High	Green	Josh	2.7	3.5	60	0.005	0.0133333				Josh	2020-08-13	1	0		0
Native	Mavora	1	High	White	Josh	2.2	3.6	97	0.00824742	0.014433				Josh	2020-08-13	1	0		0
Native	Mavora	1	High	Red	Josh	2.1	3.8	131	0.00687023	0.0129771				Josh	2020-08-13	1	0		0
Native	Mavora	3	Low	Light Purple	Abby	2.2	3.8	28	0.0285714	0.0571429				Josh	2020-08-13	1	0		0
Native	Mavora	3	Low	No color	Abby	2.4	4.1	77	0.00779221	0.0220779				Josh	2020-08-13	1	3		1
Native	Mavora	3	Medium	Green	Briante	2.5	3.3	99	0.00505051	0.00808081				Josh	2020-08-13	1	2		1
Native	Mavora	1	Medium	No color	Briante	1.5	3.5	204	0.00735294	0.00980392				Josh	2020-08-13	1	0		0
Native	Mavora	1	Medium	Light Purple	Briante	2.2	3.5	112	0.00714286	0.0116071				Josh	2020-08-13	1	0		0
Native	Mavora	3	Medium	Blue	Briante	2.3	3.5	99	0.00707071	0.0121212				Josh	2020-08-13	1	0		0
Native	Mavora	1	Medium	Green	Briante	2	3.6	35	0.0285714	0.0457143				Josh	2020-08-13	1	0		0
Native	Mavora	3	Medium	Red	Briante	2.1	3.6	105	0.00857143	0.0142857				Josh	2020-08-13	1	0		0
Native	Mavora	1	Medium	Blue	Briante	2.3	3.6	204	0.00343137	0.00637255				Josh	2020-08-13	1	4		1
Native	Mavora	3	Medium	Dark Green	Briante	2.5	3.6	28	0.0178571	0.0392857				Josh	2020-08-13	1	0		0
Native	Mavora	3	Medium	No color	Briante	2.1	3.8	61	0.0147541	0.0278689				Josh	2020-08-13	1	4		1
Native	Mavora	1	Medium	Red	Briante	2.5	3.8	21	0.0238095	0.0619048				Josh	2020-08-13	1	2		1
Native	Mavora	1	Medium	Dark Green	Briante	2.5	4	14	0.0357143	0.107143				Josh	2020-08-13	1	3		1
Native	Mavora	3	Medium	Light Purple	Briante	2.5	4	21	0.0238095	0.0714286				Josh	2020-08-13	1	3		1
Native	Okareka	2	High	Light Pink	Abby	2.1	3.9	28	0.0321429	0.0642857				Briante	2020-08-13	1	0		0
Native	Okareka	2	High	Blue	Abby	2.8	3.9	14	0.0142857	0.0785714				Briante	2020-08-13	1	3		1
Native	Okareka	2	High	Yellow	Abby	2	4	56	0.0178571	0.0357143				Briante	2020-08-13	1	7		1
Native	Okareka	2	High	No color	Abby	2.1	4	28	0.0321429	0.0678571				Briante	2020-08-13	1	0		0
Native	Okareka	2	High	Light Purple	Abby	2.2	4	21	0.0380952	0.0857143				Briante	2020-08-13	1	0		0
Native	Okareka	2	High	White	Abby	2.3	4	56	0.0125	0.0303571				Briante	2020-08-13	1	4		1
Native	Okareka	2	High	Red	Abby	2.4	4	28	0.0214286	0.0571429				Briante	2020-08-13	1	3		1
Native	Okareka	2	High	Orange	Abby	2.4	4	56	0.0107143	0.0285714				Briante	2020-08-13	1	4		1
Native	Okareka	2	Low	No color	Josh	2.5	4	19	0.0263158	0.0789474				Josh	2020-08-13	1	6		1
Native	Okareka	2	Low	Light Purple	Josh	2.7	4	12	0.025	0.108333				Josh	2020-08-13	1	2		1
Native	Okareka	3	Medium	No color	Bailey	2.1	3.7	98	0.00918367	0.0163265				Briante	2020-08-13	1	0		0
Native	Okareka	3	Medium	Light Purple	Bailey	2.4	4	14	0.0428571	0.114286				Briante	2020-08-13	1	0		0

## Sheet: Growth Rate w US1
Status	Lineage	Replicate	Density	Color-code	Measurer	Initial Length	Final Length	Days until 3mm	Growth rate until 3 mm	FINAL growth rate	Notes	Notes	Notes	Dissector	DeathDate	Aliveordead	Embryo Number	Notes	Embryo_presencevsabsence
Invasive	Syracuse	1	Medium	Red	Gabe	1.9	3	271	0.00405904	0.00405904				Briante	2020-08-11	1	0		0
Invasive	Syracuse	1	Medium	Light Purple	Gabe	2	3	154	0.00649351	0.00649351				Briante	2020-08-11	1	0		0
Invasive	Syracuse	2	High	Orange	Abby	2	3	152	0.00657895	0.00657895				Abby	2020-08-11	1	0	early stage embryo	0
Invasive	Syracuse	2	Medium	Light Purple	Abby	1.8	3	166	0.00722892	0.00722892				Briante	2020-08-11	1	0		0
Invasive	Syracuse	2	Medium	Red	Abby	1.8	3	159	0.00754717	0.00754717				Briante	2020-08-11	1	0		0
Invasive	Syracuse	2	Medium	Green	Abby	1.9	3	237	0.00464135	0.00464135				Briante	2020-08-11	1	0		0
Invasive	Syracuse	2	Medium	Dark Green	Abby	2	3	152	0.00657895	0.00657895				Briante	2020-08-11	1	0		0
Invasive	Syracuse	3	High	White	Gabe	1.6	3	204	0.00686275	0.00686275				Briante	2020-08-10	1	10		1
Invasive	Syracuse	3	High	Yellow	Gabe	1.8	3	204	0.00588235	0.00588235				Briante	2020-08-10	1	4		1
Invasive	Syracuse	3	High	Blue	Gabe	2	3	168	0.00595238	0.00595238				Briante	2020-08-10	1	0		0
Invasive	Syracuse	3	Medium	No color	Josh	1.2	3	154	0.0116883	0.0116883				Briante	2020-08-10	1	1		1
Invasive	Syracuse	3	Medium	Red	Josh	2	3	154	0.00649351	0.00649351				Briante	2020-08-10	1	0		0
Invasive	Syracuse	3	Medium	Dark Green	Josh	2.1	3	112	0.00803571	0.00803571				Briante	2020-08-10	1	0		0
Invasive	Syracuse	3	Medium	Light Purple	Josh	2.1	3	140	0.00642857	0.00642857				Briante	2020-08-10	1	0		0
Invasive	US1	2	High	Light Pink	Gabe	2	3	154	0.00649351	0.00649351				Briante	2020-08-11	1	0		0
Native	Grasmere	1	Medium	Dark Green	Abby	1.8	3	204	0.00588235	0.00588235				Briante	2020-08-12	1	0		0
Native	Grasmere	1	Medium	No color	Abby	2.6	3	204	0.00196078	0.00196078				Briante	2020-08-12	1	0		0
Native	Grasmere	3	High	No color	Jheison	1.8	3	204	0.00588235	0.00588235				Briante	2020-08-13	1	0	parasite	0
Native	Grasmere	3	High	White	Jheison	2	3	204	0.00490196	0.00490196				Briante	2020-08-13	1	0		0
Native	Grasmere	3	Medium	Dark Green	Bailey	1.7	3	286	0.00454545	0.00454545				Briante	2020-08-12	1	0		0
Native	Grasmere	3	Medium	No color	Bailey	2.2	3	204	0.00392157	0.00392157				Briante	2020-08-12	1	0		0
Native	Mavora	2	Medium	No color	Bailey	2.4	3	271	0.00221402	0.00221402				Abby	2020-08-12	1	0		0
Invasive	Syracuse	2	High	Light Pink	Abby	1.2	3.1	271	0.00664207	0.00701107				Abby	2020-08-11	1	0		0
Invasive	Syracuse	2	High	Green	Abby	1.7	3.1	152	0.00855263	0.00921053			Accidentally broke aperture lip while applying paint (Jdipaola; 5.20.2020)	Abby	2020-08-11	1	0	very well developed	0
Native	Grasmere	1	High	Light Pink	Briante	1.5	3.1	204	0.00735294	0.00784314				Briante	2020-08-12	1	0		0
Native	Grasmere	1	High	White	Briante	1.8	3.1	204	0.00588235	0.00637255				Briante	2020-08-12	1	0		0
Native	Grasmere	1	High	No color	Briante	1.9	3.1	204	0.00539216	0.00588235				Briante	2020-08-12	1	0		0
Native	Grasmere	2	Medium	Dark Green	Jheison	1.7	3.1	279	0.0046595	0.00501792				Briante	2020-08-12	1	0		0
Native	Grasmere	2	Medium	Red	Jheison	2	3.1	125	0.008	0.0088				Briante	2020-08-12	1	0		0
Invasive	US1	1	Medium	Red	Gabe	1.9	3.2	154	0.00714286	0.00844156				Briante	2020-08-10	1	0		0
Native	Okareka	1	High	No color	Briante	2	3.2	132	0.00757576	0.00909091			Broke the tip of the shell by accident when handling. -jdipaola, 5.20.2020	Abby	2020-08-12	1	0	could be confused with No color	0
Invasive	Central Pennsylvania	1	High	Yellow	Briante	2.3	3.3	153	0.00457516	0.00653595				Briante	2020-08-11	1	0		0
Invasive	Syracuse	1	Medium	Blue	Gabe	1.9	3.3	204	0.00539216	0.00686275				Briante	2020-08-11	1	3		1
Invasive	Syracuse	2	High	Blue	Abby	1.7	3.3	204	0.00637255	0.00784314				Abby	2020-08-11	1	5	polish fallen off	1
Invasive	Syracuse	2	Medium	Blue	Abby	1.9	3.3	204	0.00539216	0.00686275				Briante	2020-08-11	1	0		0
Invasive	Syracuse	3	Medium	Blue	Josh	2	3.3	168	0.00595238	0.0077381				Briante	2020-08-10	1	0		0
Invasive	US1	1	Medium	Green	Gabe	1.8	3.3	154	0.00779221	0.00974026				Briante	2020-08-10	1	0		0
Native	Grasmere	1	Medium	Blue	Abby	2.5	3.3	204	0.00245098	0.00392157				Briante	2020-08-12	1	0		0
Native	Grasmere	3	High	Light Purple	Jheison	1.9	3.3	204	0.00539216	0.00686275				Briante	2020-08-13	1	0	parasite	0
Native	Grasmere	3	Medium	Green	Bailey	2.4	3.3	83	0.00722892	0.0108434				Briante	2020-08-12	1	0		0
Native	Mavora	2	High	Red	Bailey	2.4	3.3	204	0.00294118	0.00441176				Briante	2020-08-12	1	0	broken shell and parasite	0
Native	Mavora	2	Medium	Light Purple	Bailey	2.4	3.3	99	0.00606061	0.00909091				Abby	2020-08-12	1	0		0
Native	Mavora	2	Medium	Green	Bailey	2.7	3.3	21	0.0142857	0.0285714				Abby	2020-08-12	1	0		0
Native	Mavora	3	High	No color	Jheison	2.2	3.3	98	0.00816327	0.0112245				Briante	2020-08-12	1	0		0
Native	Mavora	3	Medium	Green	Briante	2.5	3.3	99	0.00505051	0.00808081				Josh	2020-08-13	1	2		1
Native	Okareka	1	Medium	Dark Green	Briante	2	3.3	105	0.00952381	0.012381				Briante	2020-08-12	1	0		0
Native	Grasmere	2	High	Red	Josh	2	3.4	97	0.0103093	0.014433				Josh	2020-08-13	1	0		0
Native	Mavora	1	High	Yellow	Josh	2	3.4	97	0.0103093	0.014433				Josh	2020-08-13	1	5		1
Invasive	Syracuse	1	Low	Light Purple	Briante	2	3.5	154	0.00649351	0.00974026				Abby	2020-08-10	1	0		0
Invasive	Syracuse	1	Medium	No color	Gabe	2	3.5	204	0.00490196	0.00735294				Briante	2020-08-11	1	0		0
Invasive	Syracuse	2	High	Yellow	Abby	2.1	3.5	152	0.00592105	0.00921053				Abby	2020-08-11	1	5		1
Invasive	Syracuse	3	High	Green	Gabe	2	3.5	98	0.0102041	0.0153061				Briante	2020-08-10	1	2		1
Invasive	Syracuse	3	High	Dark Green	Gabe	2.1	3.5	154	0.00584416	0.00909091				Briante	2020-08-10	1	9	one embryo developed	1
Invasive	US1	1	High	Red	Bailey	2.4	3.5	35	0.0171429	0.0314286				Briante	2020-08-10	1	1		1
Invasive	US1	1	Medium	No color	Gabe	1.6	3.5	154	0.00909091	0.0123377				Briante	2020-08-10	1	0		0
Invasive	US1	1	Medium	Blue	Gabe	2.1	3.5	61	0.0147541	0.0229508				Briante	2020-08-10	1	0		0
Invasive	US1	2	High	Red	Gabe	2.4	3.5	28	0.0214286	0.0392857				Briante	2020-08-11	1	1		1
Invasive	US1	3	High	White	Jheison	1.8	3.5	153	0.00784314	0.0111111				Briante	2020-08-11	1	0		0
Invasive	US1	3	High	Orange	Jheison	2	3.5	98	0.0102041	0.0153061				Briante	2020-08-11	1	3		1
Native	Grasmere	1	High	Yellow	Briante	2	3.5	105	0.00952381	0.0142857				Briante	2020-08-12	1	0		0
Native	Grasmere	2	High	Dark Green	Josh	2.1	3.5	75	0.012	0.0186667				Josh	2020-08-13	1	0		0
Native	Grasmere	3	High	Green	Jheison	2	3.5	204	0.00490196	0.00735294				Briante	2020-08-13	1	0	parasite	0
Native	Grasmere	3	High	Light Pink	Jheison	2.1	3.5	204	0.00441176	0.00686275				Briante	2020-08-13	1	0		0
Native	Mavora	1	High	Light Pink	Josh	2.1	3.5	110	0.00818182	0.0127273				Josh	2020-08-13	1	0		0
Native	Mavora	1	High	Dark Green	Josh	2.1	3.5	203	0.0044335	0.00689655				Josh	2020-08-13	1	2		1
Native	Mavora	1	High	Light Purple	Josh	2.2	3.5	97	0.00824742	0.0134021				Josh	2020-08-13	1	2		1
Native	Mavora	1	High	Blue	Josh	2.3	3.5	124	0.00564516	0.00967742				Josh	2020-08-13	1	1		1
Native	Mavora	1	High	Orange	Josh	2.5	3.5	97	0.00515464	0.0103093				Josh	2020-08-13	1	1		1
Native	Mavora	1	High	Green	Josh	2.7	3.5	60	0.005	0.0133333				Josh	2020-08-13	1	0		0
Native	Mavora	1	Medium	No color	Briante	1.5	3.5	204	0.00735294	0.00980392				Josh	2020-08-13	1	0		0
Native	Mavora	1	Medium	Light Purple	Briante	2.2	3.5	112	0.00714286	0.0116071				Josh	2020-08-13	1	0		0
Native	Mavora	3	High	Light Pink	Jheison	2.1	3.5	104	0.00865385	0.0134615				Briante	2020-08-12	1	0		0
Native	Mavora	3	High	Blue	Jheison	2.8	3.5	28	0.00714286	0.025				Briante	2020-08-12	1	0		0
Native	Mavora	3	Medium	Blue	Briante	2.3	3.5	99	0.00707071	0.0121212				Josh	2020-08-13	1	0		0
Invasive	Central Pennsylvania	2	High	Green	Josh	2	3.6	147	0.00680272	0.0108844				Briante	2020-08-10	1	0		0
Invasive	US1	1	High	Green	Bailey	2.5	3.6	21	0.0238095	0.052381				Briante	2020-08-10	1	1		1
Invasive	US1	2	Medium	Dark Green	Jheison	2.2	3.6	98	0.00816327	0.0142857				Abby	2020-08-10	1	0		0
Invasive	US1	3	High	Yellow	Jheison	1.5	3.6	153	0.00980392	0.0137255				Briante	2020-08-11	1	1		1
Invasive	US1	3	High	Dark Green	Jheison	2.4	3.6	49	0.0122449	0.0244898				Briante	2020-08-11	1	2		1
Invasive	US1	3	High	Light Pink	Jheison	2.5	3.6	35	0.0142857	0.0314286				Briante	2020-08-11	1	0		0
Invasive	US1	3	High	Red	Jheison	2.8	3.6	14	0.0142857	0.0571429				Briante	2020-08-11	1	0		0
Native	Grasmere	1	High	Light Purple	Briante	2.5	3.6	61	0.00819672	0.0180328				Briante	2020-08-12	1	0		0
Native	Grasmere	1	Medium	Light Purple	Abby	2.7	3.6	21	0.0142857	0.0428571				Briante	2020-08-12	1	0		0
Native	Grasmere	2	Medium	Blue	Jheison	2.4	3.6	61	0.00983607	0.0196721				Briante	2020-08-12	1	0		0
Native	Grasmere	3	High	Orange	Jheison	2.1	3.6	104	0.00865385	0.0144231				Briante	2020-08-13	1	0		0
Native	Grasmere	3	Medium	Red	Bailey	1.9	3.6	204	0.00539216	0.00833333			Broken Shell - cmhiggins 06.30.20	Briante	2020-08-12	1	0		0
Native	Mavora	1	High	White	Josh	2.2	3.6	97	0.00824742	0.014433				Josh	2020-08-13	1	0		0
Native	Mavora	1	Medium	Green	Briante	2	3.6	35	0.0285714	0.0457143				Josh	2020-08-13	1	0		0
Native	Mavora	1	Medium	Blue	Briante	2.3	3.6	204	0.00343137	0.00637255				Josh	2020-08-13	1	4		1
Native	Mavora	2	High	Light Purple	Bailey	2.4	3.6	204	0.00294118	0.00588235				Briante	2020-08-12	1	0	parasite	0
Native	Mavora	2	Medium	Red	Bailey	2.4	3.6	42	0.0142857	0.0285714				Abby	2020-08-12	1	0		0
Native	Mavora	2	Medium	Dark Green	Bailey	2.5	3.6	14	0.0357143	0.0785714				Abby	2020-08-12	1	0		0
Native	Mavora	3	High	Orange	Jheison	2.1	3.6	98	0.00918367	0.0153061				Briante	2020-08-12	1	0		0
Native	Mavora	3	Medium	Red	Briante	2.1	3.6	105	0.00857143	0.0142857				Josh	2020-08-13	1	0		0
Native	Mavora	3	Medium	Dark Green	Briante	2.5	3.6	28	0.0178571	0.0392857				Josh	2020-08-13	1	0		0
Native	Okareka	1	High	Green	Briante	2.9	3.6	21	0.0047619	0.0333333				Abby	2020-08-12	1	0		0
Invasive	US1	1	High	Light Purple	Bailey	2.6	3.7	21	0.0190476	0.052381				Briante	2020-08-10	1	1		1
Native	Okareka	1	High	Red	Briante	2	3.7	61	0.0163934	0.0278689				Abby	2020-08-12	1	0	could be confused with Dark Green	0
Native	Okareka	3	Medium	No color	Bailey	2.1	3.7	98	0.00918367	0.0163265				Briante	2020-08-13	1	0		0
Invasive	Syracuse	1	High	No color	Bailey	1.6	3.75	271	0.00516605	0.00793358				Abby	2020-08-11	1	5		1
Invasive	Syracuse	2	High	Red	Abby	2.1	3.75	152	0.00592105	0.0108553				Abby	2020-08-11	1	7	may not be the right snail	1
Invasive	US1	1	High	Blue	Bailey	2.6	3.75	7	0.0571429	0.164286				Briante	2020-08-10	1	1		1
Invasive	US1	2	High	No color	Gabe	1.6	3.75	154	0.00909091	0.013961				Briante	2020-08-11	1	2		1
Invasive	US1	3	Medium	Blue	Josh	2.1	3.75	77	0.0116883	0.0214286				Abby	2020-08-11	1	0		0
Native	Grasmere	1	High	Dark Green	Briante	2.5	3.75	28	0.0178571	0.0446429				Briante	2020-08-12	1	0		0
Native	Grasmere	2	High	Orange	Josh	2.3	3.75	203	0.00344828	0.00714286				Josh	2020-08-13	1	2		1
Native	Grasmere	3	High	Yellow	Jheison	2.8	3.75	14	0.0142857	0.0678571				Briante	2020-08-13	1	0		0
Native	Mavora	2	Medium	Blue	Bailey	2.6	3.75	14	0.0285714	0.0821429				Abby	2020-08-12	1	0		0
Invasive	Central Pennsylvania	1	Medium	Light Purple	Gabe	2.1	3.8	61	0.0147541	0.0278689				Chelsea	2020-08-11	1	1		1
Invasive	Syracuse	1	High	Red	Bailey	2	3.8	154	0.00649351	0.0116883				Abby	2020-08-11	1	12		1
Invasive	Syracuse	1	Low	No color	Briante	1.5	3.8	238	0.00630252	0.00966387				Abby	2020-08-10	1	2		1
Invasive	US1	1	High	Light Pink	Bailey	2.3	3.8	77	0.00909091	0.0194805				Briante	2020-08-10	1	1		1
Invasive	US1	1	Medium	Light Purple	Gabe	2	3.8	61	0.0163934	0.0295082				Briante	2020-08-10	1	0		0
Invasive	US1	2	High	White	Gabe	1.9	3.8	98	0.0112245	0.0193878				Briante	2020-08-11	1	0	some are well developed	0
Invasive	US1	2	High	Blue	Gabe	2.1	3.8	104	0.00865385	0.0163462				Briante	2020-08-11	1	3		1
Invasive	US1	2	High	Light Purple	Gabe	2.5	3.8	15	0.0333333	0.0866667				Briante	2020-08-11	1	0		0
Invasive	US1	2	Medium	Blue	Jheison	2.1	3.8	153	0.00588235	0.0111111				Abby	2020-08-10	1	0		0
Invasive	US1	2	Medium	Red	Jheison	2.3	3.8	42	0.0166667	0.0357143				Briante	2020-08-11	1	0		0
Native	Mavora	1	High	Red	Josh	2.1	3.8	131	0.00687023	0.0129771				Josh	2020-08-13	1	0		0
Native	Mavora	1	Medium	Red	Briante	2.5	3.8	21	0.0238095	0.0619048				Josh	2020-08-13	1	2		1
Native	Mavora	3	Low	Light Purple	Abby	2.2	3.8	28	0.0285714	0.0571429				Josh	2020-08-13	1	0		0
Native	Mavora	3	Medium	No color	Briante	2.1	3.8	61	0.0147541	0.0278689				Josh	2020-08-13	1	4		1
Native	Okareka	1	High	White	Briante	2.5	3.8	61	0.00819672	0.0213115				Abby	2020-08-12	1	0		0
Native	Okareka	2	Medium	Dark Green	Abby	2.6	3.8	28	0.0142857	0.0428571				Abby	2020-08-12	1	0		0
Native	Okareka	2	Medium	Green	Abby	2.6	3.8	28	0.0142857	0.0428571				Abby	2020-08-12	1	0		0
Native	Okareka	2	Medium	Light Purple	Abby	2.8	3.8	14	0.0142857	0.0714286				Abby	2020-08-12	1	1		1
Invasive	Syracuse	1	High	Yellow	Bailey	1.6	3.9	204	0.00686275	0.0112745				Abby	2020-08-11	1	7	shelled embryo	1
Invasive	US1	1	High	Yellow	Bailey	2	3.9	99	0.010101	0.0191919				Briante	2020-08-10	1	0		0
Native	Grasmere	1	High	Orange	Briante	1.9	3.9	139	0.00791367	0.0143885				Briante	2020-08-12	1	0		0
Native	Mavora	2	High	No color	Bailey	1.9	3.9	154	0.00714286	0.012987				Briante	2020-08-12	1	0	parasite	0
Native	Okareka	2	High	Light Pink	Abby	2.1	3.9	28	0.0321429	0.0642857				Briante	2020-08-13	1	0		0
Native	Okareka	2	High	Blue	Abby	2.8	3.9	14	0.0142857	0.0785714				Briante	2020-08-13	1	3		1
Invasive	Central Pennsylvania	1	High	Light Purple	Briante	2.3	4	42	0.0166667	0.0404762				Briante	2020-08-11	1	0	possible parasite	0
Invasive	Central Pennsylvania	2	High	Red	Josh	1.8	4	205	0.00585366	0.0107317				Briante	2020-08-10	1	1	parasites	1
Invasive	Central Pennsylvania	2	High	Orange	Josh	2.1	4	62	0.0145161	0.0306452				Briante	2020-08-10	1	0	dead? a parasite (since this id debatable I am keeping this snails as alive 6.14.23)	0
Invasive	Central Pennsylvania	2	High	Dark Green	Josh	2.1	4	56	0.0160714	0.0339286				Briante	2020-08-10	1	0		0
Invasive	Central Pennsylvania	2	Low	Light Purple	Gabe	2	4	111	0.00900901	0.018018				Briante	2020-08-10	1	0		0
Invasive	Central Pennsylvania	2	Medium	Light Purple	Jheison	2.5	4	153	0.00326797	0.00980392			Purple was missing and there were two greens; put purple paint on the smaller one (jDipaola 5-20-2020)	Briante	2020-08-10	1	0		0
Invasive	Central Pennsylvania	3	High	Yellow	Abby	2	4	152	0.00657895	0.0131579				Briante	2020-08-11	1	0		0
Invasive	Central Pennsylvania	3	Medium	Dark Green	Josh	2	4	112	0.00892857	0.0178571				Chelsea	2020-08-10	1	0		0
Invasive	Syracuse	1	High	Blue	Bailey	2	4	154	0.00649351	0.012987				Abby	2020-08-11	1	4		1
Invasive	Syracuse	1	High	Orange	Bailey	2	4	154	0.00649351	0.012987				Abby	2020-08-11	1	7		1
Invasive	Syracuse	1	High	Dark Green	Bailey	2	4	154	0.00649351	0.012987				Abby	2020-08-11	1	8		1
Invasive	Syracuse	1	High	White	Bailey	2.1	4	154	0.00584416	0.0123377				Abby	2020-08-11	1	13	early stage embryo	1
Invasive	Syracuse	1	High	Light Purple	Bailey	2.4	4	154	0.0038961	0.0103896				Abby	2020-08-11	1	7		1
Invasive	Syracuse	2	High	No color	Abby	1.2	4	112	0.0160714	0.025				Abby	2020-08-11	1	5	polish fallen off	1
Invasive	Syracuse	2	High	Light Purple	Abby	1.8	4	56	0.0214286	0.0392857				Abby	2020-08-11	1	0	early stage embryo	0
Invasive	Syracuse	2	Low	Light Purple	Josh	2	4	62	0.016129	0.0322581				Abby	2020-08-10	1	4		1
Invasive	Syracuse	3	High	No color	Gabe	1.6	4	154	0.00909091	0.0155844				Briante	2020-08-10	1	14	not found	1
Invasive	Syracuse	3	High	Light Purple	Gabe	2	4	98	0.0102041	0.0204082				Briante	2020-08-10	1	11		1
Invasive	Syracuse	3	Low	No color	Jheison	1.6	4	132	0.0106061	0.0181818	missing on 10/17 (missing is not the same as dead! Keep those snails in!)			Briante	2020-08-10	1	8		1
Invasive	US1	1	High	No color	Bailey	1.9	4	99	0.0111111	0.0212121				Briante	2020-08-10	1	0		0
Invasive	US1	1	High	White	Bailey	1.9	4	154	0.00714286	0.0136364				Briante	2020-08-10	1	1		1
Invasive	US1	1	High	Dark Green	Bailey	2.5	4	42	0.0119048	0.0357143				Briante	2020-08-10	1	0		0
Invasive	US1	1	Medium	Dark Green	Gabe	2.1	4	61	0.0147541	0.0311475				Briante	2020-08-10	1	0		0
Invasive	US1	2	High	Orange	Gabe	2	4	61	0.0163934	0.0327869				Briante	2020-08-11	1	0		0
Invasive	US1	2	Medium	Green	Jheison	2	4	98	0.0102041	0.0204082				abby	2020-08-10	1	3		1
Invasive	US1	3	High	Green	Jheison	1.5	4	111	0.0135135	0.0225225				Briante	2020-08-11	1	9		1
Invasive	US1	3	High	Blue	Jheison	2	4	98	0.0102041	0.0204082				Briante	2020-08-11	1	0		0
Invasive	US1	3	Medium	Green	Josh	2.1	4	28	0.0321429	0.0678571				Abby	2020-08-11	1	0		0
Native	Grasmere	1	High	Green	Briante	2.3	4	99	0.00707071	0.0171717				Briante	2020-08-12	1	0		0
Native	Grasmere	1	High	Red	Briante	2.6	4	28	0.0142857	0.05				Briante	2020-08-12	1	0		0
Native	Grasmere	1	Medium	Red	Abby	2	4	105	0.00952381	0.0190476				Briante	2020-08-12	1	0		0
Native	Grasmere	1	Medium	Green	Abby	2.1	4	61	0.0147541	0.0311475				Briante	2020-08-12	1	0		0
Native	Grasmere	2	High	Yellow	Josh	1.9	4	97	0.0113402	0.0216495				Josh	2020-08-13	1	0		0
Native	Grasmere	2	High	Blue	Josh	2	4	75	0.0133333	0.0266667				Josh	2020-08-13	1	2		1
Native	Grasmere	2	High	Green	Josh	2.5	4	47	0.0106383	0.0319149				Josh	2020-08-13	1	0		0
Native	Grasmere	2	High	Light Pink	Josh	2.5	4	33	0.0151515	0.0454545		New snail 1.22.20 (this snail must have gone missing rather than dying).		Josh	2020-08-13	1	0		0
Native	Grasmere	2	Medium	Green	Jheison	2.9	4	7	0.0142857	0.157143				Briante	2020-08-12	1	0		0
Native	Grasmere	2	Medium	Light Purple	Jheison	2.9	4	7	0.0142857	0.157143				Briante	2020-08-12	1	0		0
Native	Grasmere	3	High	Red	Jheison	2.4	4	49	0.0122449	0.0326531				Briante	2020-08-13	1	0		0
Native	Grasmere	3	High	Dark Green	Jheison	2.5	4	98	0.00510204	0.0153061				Briante	2020-08-13	1	0		0
Native	Grasmere	3	Medium	Blue	Bailey	2.2	4	14	0.0571429	0.128571				Briante	2020-08-12	1	0		0
Native	Mavora	1	Low	Light Purple	Jheison	2.2	4	61	0.0131148	0.0295082				Chelsea	2020-08-12	1	1		1
Native	Mavora	1	Low	No color	Jheison	2.2	4	35	0.0228571	0.0514286				Chelsea	2020-08-12	1	5		1
Native	Mavora	1	Medium	Dark Green	Briante	2.5	4	14	0.0357143	0.107143				Josh	2020-08-13	1	3		1
Native	Mavora	2	High	Green	Bailey	2.1	4	161	0.00559006	0.0118012				Briante	2020-08-12	1	0	parasite	0
Native	Mavora	2	High	Dark Green	Bailey	2.2	4	204	0.00392157	0.00882353				Briante	2020-08-12	1	0	parasite	0
Native	Mavora	2	High	Light Pink	Bailey	2.3	4	99	0.00707071	0.0171717				Briante	2020-08-12	1	0		0
Native	Mavora	2	High	White	Bailey	2.3	4	168	0.00416667	0.010119				Briante	2020-08-12	1	0		0
Native	Mavora	2	High	Blue	Bailey	2.4	4	99	0.00606061	0.0161616				Briante	2020-08-12	1	2		1
Native	Mavora	2	High	Orange	Bailey	2.6	4	35	0.0114286	0.04				Briante	2020-08-12	1	0		0
Native	Mavora	2	Low	No color	Bailey	2.6	4	42	0.00952381	0.0333333				Briante	2020-08-12	1	9		1
Native	Mavora	3	Medium	Light Purple	Briante	2.5	4	21	0.0238095	0.0714286				Josh	2020-08-13	1	3		1
Native	Okareka	1	High	Light Pink	Briante	2.1	4	77	0.0116883	0.0246753				Abby	2020-08-12	1	1		1
Native	Okareka	1	High	Light Purple	Briante	2.5	4	56	0.00892857	0.0267857				Abby	2020-08-12	1	1		1
Native	Okareka	1	High	Blue	Briante	2.6	4	35	0.0114286	0.04				Abby	2020-08-12	1	1		1
Native	Okareka	1	Low	No color	Gabe	2.1	4	28	0.0321429	0.0678571				Briante	2020-08-12	1	0		0
Native	Okareka	1	Low	Light Purple	Gabe	2.3	4	35	0.02	0.0485714		Something odd happened in march, but after they reached 3mm		Briante	2020-08-12	1	0		0
Native	Okareka	1	Medium	Red	Briante	2.5	4	42	0.0119048	0.0357143				Briante	2020-08-12	1	0		0
Native	Okareka	1	Medium	No color	Briante	2.6	4	28	0.0142857	0.05				Briante	2020-08-12	1	0		0
Native	Okareka	1	Medium	Light Purple	Briante	2.9	4	14	0.00714286	0.0785714				Briante	2020-08-12	1	0	tip of the shell is broken	0
Native	Okareka	2	High	Yellow	Abby	2	4	56	0.0178571	0.0357143				Briante	2020-08-13	1	7		1
Native	Okareka	2	High	No color	Abby	2.1	4	28	0.0321429	0.0678571				Briante	2020-08-13	1	0		0
Native	Okareka	2	High	Light Purple	Abby	2.2	4	21	0.0380952	0.0857143				Briante	2020-08-13	1	0		0
Native	Okareka	2	High	White	Abby	2.3	4	56	0.0125	0.0303571				Briante	2020-08-13	1	4		1
Native	Okareka	2	High	Red	Abby	2.4	4	28	0.0214286	0.0571429				Briante	2020-08-13	1	3		1
Native	Okareka	2	High	Orange	Abby	2.4	4	56	0.0107143	0.0285714				Briante	2020-08-13	1	4		1
Native	Okareka	2	Low	No color	Josh	2.5	4	19	0.0263158	0.0789474				Josh	2020-08-13	1	6		1
Native	Okareka	2	Low	Light Purple	Josh	2.7	4	12	0.025	0.108333				Josh	2020-08-13	1	2		1
Native	Okareka	2	Medium	No color	Abby	2.5	4	21	0.0238095	0.0714286				Abby	2020-08-12	1	0		0
Native	Okareka	2	Medium	Red	Abby	2.5	4	14	0.0357143	0.107143				Chelsea	2020-08-12	1	1		1
Native	Okareka	3	High	Light Pink	Gabe	2.1	4	61	0.0147541	0.0311475				Briante	2020-08-12	1	0		0
Native	Okareka	3	High	Light Purple	Gabe	2.1	4	50	0.018	0.038				Briante	2020-08-12	1	0		0
Native	Okareka	3	High	No color	Gabe	2.1	4	50	0.018	0.038				Briante	2020-08-12	1	0		0
Native	Okareka	3	High	Red	Gabe	2.1	4	61	0.0147541	0.0311475				Briante	2020-08-12	1	0		0
Native	Okareka	3	High	Green	Gabe	2.1	4	61	0.0147541	0.0311475		Something odd happened in march		Briante	2020-08-12	1	1		1
Native	Okareka	3	High	Yellow	Gabe	2.1	4	50	0.018	0.038				Briante	2020-08-12	1	1		1
Native	Okareka	3	High	Orange	Gabe	2.2	4	61	0.0131148	0.0295082		Something odd happened in march, but after they reached 3mm		Briante	2020-08-12	1	0		0
Native	Okareka	3	High	Blue	Gabe	2.5	4	28	0.0178571	0.0535714				Briante	2020-08-12	1	2		1
Native	Okareka	3	High	White	Gabe	2.5	4	21	0.0238095	0.0714286		Something odd happened in march, but after they reached 3mm		Briante	2020-08-12	1	7		1
Native	Okareka	3	Low	Light Purple	Jheison	2.9	4	7	0.0142857	0.157143				Chelsea	2020-08-12	1	16		1
Native	Okareka	3	Medium	Light Purple	Bailey	2.4	4	14	0.0428571	0.114286				Briante	2020-08-13	1	0		0
Invasive	Central Pennsylvania	3	Medium	Blue	Josh	2.1	4.1	77	0.0116883	0.025974				Chelsea	2020-08-10	1	0		0
Invasive	Central Pennsylvania	3	Medium	Light Purple	Josh	2.1	4.1	84	0.0107143	0.0238095				Chelsea	2020-08-10	1	3		1
Invasive	US1	2	High	Dark Green	Gabe	2.4	4.1	15	0.04	0.113333				Briante	2020-08-11	1	0		0
Invasive	US1	2	Medium	Light Purple	Jheison	2	4.1	132	0.00757576	0.0159091				Abby	2020-08-10	1	0		0
Invasive	US1	3	Medium	Light Purple	Josh	1.1	4.1	105	0.0180952	0.0285714				Abby	2020-08-11	1	0		0
Native	Grasmere	1	High	Blue	Briante	2	4.1	99	0.010101	0.0212121				Briante	2020-08-12	1	0		0
Native	Grasmere	1	Low	Light Purple	Josh	1.8	4.1	103	0.0116505	0.0223301				Chelsea	2020-08-12	1	3		1
Native	Mavora	3	Low	No color	Abby	2.4	4.1	77	0.00779221	0.0220779				Josh	2020-08-13	1	3		1
Native	Okareka	1	Medium	Blue	Briante	2.9	4.1	7	0.0142857	0.171429				Briante	2020-08-12	1	0		0
Invasive	Central Pennsylvania	3	High	Blue	Abby	2.8	4.2	14	0.0142857	0.1				Briante	2020-08-11	1	0		0
Invasive	US1	3	Medium	No color	Josh	1.8	4.2	99	0.0121212	0.0242424				Abby	2020-08-11	1	0		0
Native	Grasmere	2	Low	Light Purple	Gabe	2.2	4.2	56	0.0142857	0.0357143				Josh	2020-08-13	1	1	There might have been 4, but I am sure it is feces	1
Native	Grasmere	3	Low	Light Purple	Abby	2.8	4.2	14	0.0142857	0.1				Briante	2020-08-13	1	0		0
Native	Okareka	3	Low	No color	Jheison	2.4	4.2	14	0.0428571	0.128571				Chelsea	2020-08-12	1	14		1
Native	Grasmere	1	Low	No color	Josh	2.1	4.25	19	0.0473684	0.113158				Chelsea	2020-08-12	1	9		1
Invasive	Syracuse	1	High	Green	Bailey	1.9	4.3	237	0.00464135	0.0101266				Abby	2020-08-11	1	6		1
Native	Grasmere	2	Low	No color	Gabe	2	4.3	42	0.0238095	0.0547619				Josh	2020-08-13	1	0		0
Native	Grasmere	3	Low	No color	Abby	2.7	4.3	14	0.0214286	0.114286				Josh	2020-08-13	1	9		1
Invasive	Central Pennsylvania	3	High	Light Purple	Abby	2.1	4.4	112	0.00803571	0.0205357				Briante	2020-08-11	1	0		0
Invasive	Central Pennsylvania	3	Low	No color	Abby	2.1	4.5	105	0.00857143	0.0228571				Chelsea	2020-08-10	1	0	early embryo	0

## Sheet: Growth Rate wo US1
Status	Lineage	Replicate	Density	Color-code	Measurer	Initial Length	Final Length	Days until 3mm	Growth rate until 3 mm	FINAL growth rate	Notes	Notes	Notes	Dissector	DeathDate	Aliveordead	Embryo Number	Notes	Embryo_presencevsabsence
Invasive	Syracuse	2	High	Orange	Abby	2	3	152	0.00657895	0.00657895				Abby	2020-08-11	1	0	early stage embryo	0
Invasive	Syracuse	3	High	White	Gabe	1.6	3	204	0.00686275	0.00686275				Briante	2020-08-10	1	10		1
Invasive	Syracuse	3	High	Yellow	Gabe	1.8	3	204	0.00588235	0.00588235				Briante	2020-08-10	1	4		1
Invasive	Syracuse	3	High	Blue	Gabe	2	3	168	0.00595238	0.00595238				Briante	2020-08-10	1	0		0
Invasive	Syracuse	1	Medium	Red	Gabe	1.9	3	271	0.00405904	0.00405904				Briante	2020-08-11	1	0		0
Invasive	Syracuse	1	Medium	Light Purple	Gabe	2	3	154	0.00649351	0.00649351				Briante	2020-08-11	1	0		0
Invasive	Syracuse	2	Medium	Light Purple	Abby	1.8	3	166	0.00722892	0.00722892				Briante	2020-08-11	1	0		0
Invasive	Syracuse	2	Medium	Red	Abby	1.8	3	159	0.00754717	0.00754717				Briante	2020-08-11	1	0		0
Invasive	Syracuse	2	Medium	Green	Abby	1.9	3	237	0.00464135	0.00464135				Briante	2020-08-11	1	0		0
Invasive	Syracuse	2	Medium	Dark Green	Abby	2	3	152	0.00657895	0.00657895				Briante	2020-08-11	1	0		0
Invasive	Syracuse	3	Medium	No color	Josh	1.2	3	154	0.0116883	0.0116883				Briante	2020-08-10	1	1		1
Invasive	Syracuse	3	Medium	Red	Josh	2	3	154	0.00649351	0.00649351				Briante	2020-08-10	1	0		0
Invasive	Syracuse	3	Medium	Dark Green	Josh	2.1	3	112	0.00803571	0.00803571				Briante	2020-08-10	1	0		0
Invasive	Syracuse	3	Medium	Light Purple	Josh	2.1	3	140	0.00642857	0.00642857				Briante	2020-08-10	1	0		0
Native	Grasmere	3	High	No color	Jheison	1.8	3	204	0.00588235	0.00588235				Briante	2020-08-13	1	0	parasite	0
Native	Grasmere	3	High	White	Jheison	2	3	204	0.00490196	0.00490196				Briante	2020-08-13	1	0		0
Native	Grasmere	1	Medium	Dark Green	Abby	1.8	3	204	0.00588235	0.00588235				Briante	2020-08-12	1	0		0
Native	Grasmere	1	Medium	No color	Abby	2.6	3	204	0.00196078	0.00196078				Briante	2020-08-12	1	0		0
Native	Grasmere	3	Medium	Dark Green	Bailey	1.7	3	286	0.00454545	0.00454545				Briante	2020-08-12	1	0		0
Native	Grasmere	3	Medium	No color	Bailey	2.2	3	204	0.00392157	0.00392157				Briante	2020-08-12	1	0		0
Native	Mavora	2	Medium	No color	Bailey	2.4	3	271	0.00221402	0.00221402				Abby	2020-08-12	1	0		0
Invasive	Syracuse	2	High	Light Pink	Abby	1.2	3.1	271	0.00664207	0.00701107				Abby	2020-08-11	1	0		0
Invasive	Syracuse	2	High	Green	Abby	1.7	3.1	152	0.00855263	0.00921053			Accidentally broke aperture lip while applying paint (Jdipaola; 5.20.2020)	Abby	2020-08-11	1	0	very well developed	0
Native	Grasmere	1	High	Light Pink	Briante	1.5	3.1	204	0.00735294	0.00784314				Briante	2020-08-12	1	0		0
Native	Grasmere	1	High	White	Briante	1.8	3.1	204	0.00588235	0.00637255				Briante	2020-08-12	1	0		0
Native	Grasmere	1	High	No color	Briante	1.9	3.1	204	0.00539216	0.00588235				Briante	2020-08-12	1	0		0
Native	Grasmere	2	Medium	Dark Green	Jheison	1.7	3.1	279	0.0046595	0.00501792				Briante	2020-08-12	1	0		0
Native	Grasmere	2	Medium	Red	Jheison	2	3.1	125	0.008	0.0088				Briante	2020-08-12	1	0		0
Native	Okareka	1	High	No color	Briante	2	3.2	132	0.00757576	0.00909091			Broke the tip of the shell by accident when handling. -jdipaola, 5.20.2020	Abby	2020-08-12	1	0	could be confused with No color	0
Invasive	Central Pennsylvania	1	High	Yellow	Briante	2.3	3.3	153	0.00457516	0.00653595				Briante	2020-08-11	1	0		0
Invasive	Syracuse	2	High	Blue	Abby	1.7	3.3	204	0.00637255	0.00784314				Abby	2020-08-11	1	5	polish fallen off	1
Invasive	Syracuse	1	Medium	Blue	Gabe	1.9	3.3	204	0.00539216	0.00686275				Briante	2020-08-11	1	3		1
Invasive	Syracuse	2	Medium	Blue	Abby	1.9	3.3	204	0.00539216	0.00686275				Briante	2020-08-11	1	0		0
Invasive	Syracuse	3	Medium	Blue	Josh	2	3.3	168	0.00595238	0.0077381				Briante	2020-08-10	1	0		0
Native	Grasmere	3	High	Light Purple	Jheison	1.9	3.3	204	0.00539216	0.00686275				Briante	2020-08-13	1	0	parasite	0
Native	Mavora	2	High	Red	Bailey	2.4	3.3	204	0.00294118	0.00441176				Briante	2020-08-12	1	0	broken shell and parasite	0
Native	Mavora	3	High	No color	Jheison	2.2	3.3	98	0.00816327	0.0112245				Briante	2020-08-12	1	0		0
Native	Grasmere	1	Medium	Blue	Abby	2.5	3.3	204	0.00245098	0.00392157				Briante	2020-08-12	1	0		0
Native	Grasmere	3	Medium	Green	Bailey	2.4	3.3	83	0.00722892	0.0108434				Briante	2020-08-12	1	0		0
Native	Mavora	2	Medium	Light Purple	Bailey	2.4	3.3	99	0.00606061	0.00909091				Abby	2020-08-12	1	0		0
Native	Mavora	2	Medium	Green	Bailey	2.7	3.3	21	0.0142857	0.0285714				Abby	2020-08-12	1	0		0
Native	Mavora	3	Medium	Green	Briante	2.5	3.3	99	0.00505051	0.00808081				Josh	2020-08-13	1	2		1
Native	Okareka	1	Medium	Dark Green	Briante	2	3.3	105	0.00952381	0.012381				Briante	2020-08-12	1	0		0
Native	Grasmere	2	High	Red	Josh	2	3.4	97	0.0103093	0.014433				Josh	2020-08-13	1	0		0
Native	Mavora	1	High	Yellow	Josh	2	3.4	97	0.0103093	0.014433				Josh	2020-08-13	1	5		1
Invasive	Syracuse	2	High	Yellow	Abby	2.1	3.5	152	0.00592105	0.00921053				Abby	2020-08-11	1	5		1
Invasive	Syracuse	3	High	Green	Gabe	2	3.5	98	0.0102041	0.0153061				Briante	2020-08-10	1	2		1
Invasive	Syracuse	3	High	Dark Green	Gabe	2.1	3.5	154	0.00584416	0.00909091				Briante	2020-08-10	1	9	one embryo developed	1
Invasive	Syracuse	1	Low	Light Purple	Briante	2	3.5	154	0.00649351	0.00974026				Abby	2020-08-10	1	0		0
Invasive	Syracuse	1	Medium	No color	Gabe	2	3.5	204	0.00490196	0.00735294				Briante	2020-08-11	1	0		0
Native	Grasmere	1	High	Yellow	Briante	2	3.5	105	0.00952381	0.0142857				Briante	2020-08-12	1	0		0
Native	Grasmere	2	High	Dark Green	Josh	2.1	3.5	75	0.012	0.0186667				Josh	2020-08-13	1	0		0
Native	Grasmere	3	High	Green	Jheison	2	3.5	204	0.00490196	0.00735294				Briante	2020-08-13	1	0	parasite	0
Native	Grasmere	3	High	Light Pink	Jheison	2.1	3.5	204	0.00441176	0.00686275				Briante	2020-08-13	1	0		0
Native	Mavora	1	High	Light Pink	Josh	2.1	3.5	110	0.00818182	0.0127273				Josh	2020-08-13	1	0		0
Native	Mavora	1	High	Dark Green	Josh	2.1	3.5	203	0.0044335	0.00689655				Josh	2020-08-13	1	2		1
Native	Mavora	1	High	Light Purple	Josh	2.2	3.5	97	0.00824742	0.0134021				Josh	2020-08-13	1	2		1
Native	Mavora	1	High	Blue	Josh	2.3	3.5	124	0.00564516	0.00967742				Josh	2020-08-13	1	1		1
Native	Mavora	1	High	Orange	Josh	2.5	3.5	97	0.00515464	0.0103093				Josh	2020-08-13	1	1		1
Native	Mavora	1	High	Green	Josh	2.7	3.5	60	0.005	0.0133333				Josh	2020-08-13	1	0		0
Native	Mavora	3	High	Light Pink	Jheison	2.1	3.5	104	0.00865385	0.0134615				Briante	2020-08-12	1	0		0
Native	Mavora	3	High	Blue	Jheison	2.8	3.5	28	0.00714286	0.025				Briante	2020-08-12	1	0		0
Native	Mavora	1	Medium	No color	Briante	1.5	3.5	204	0.00735294	0.00980392				Josh	2020-08-13	1	0		0
Native	Mavora	1	Medium	Light Purple	Briante	2.2	3.5	112	0.00714286	0.0116071				Josh	2020-08-13	1	0		0
Native	Mavora	3	Medium	Blue	Briante	2.3	3.5	99	0.00707071	0.0121212				Josh	2020-08-13	1	0		0
Invasive	Central Pennsylvania	2	High	Green	Josh	2	3.6	147	0.00680272	0.0108844				Briante	2020-08-10	1	0		0
Native	Grasmere	1	High	Light Purple	Briante	2.5	3.6	61	0.00819672	0.0180328				Briante	2020-08-12	1	0		0
Native	Grasmere	3	High	Orange	Jheison	2.1	3.6	104	0.00865385	0.0144231				Briante	2020-08-13	1	0		0
Native	Mavora	1	High	White	Josh	2.2	3.6	97	0.00824742	0.014433				Josh	2020-08-13	1	0		0
Native	Mavora	2	High	Light Purple	Bailey	2.4	3.6	204	0.00294118	0.00588235				Briante	2020-08-12	1	0	parasite	0
Native	Mavora	3	High	Orange	Jheison	2.1	3.6	98	0.00918367	0.0153061				Briante	2020-08-12	1	0		0
Native	Okareka	1	High	Green	Briante	2.9	3.6	21	0.0047619	0.0333333				Abby	2020-08-12	1	0		0
Native	Grasmere	1	Medium	Light Purple	Abby	2.7	3.6	21	0.0142857	0.0428571				Briante	2020-08-12	1	0		0
Native	Grasmere	2	Medium	Blue	Jheison	2.4	3.6	61	0.00983607	0.0196721				Briante	2020-08-12	1	0		0
Native	Grasmere	3	Medium	Red	Bailey	1.9	3.6	204	0.00539216	0.00833333			Broken Shell - cmhiggins 06.30.20	Briante	2020-08-12	1	0		0
Native	Mavora	1	Medium	Green	Briante	2	3.6	35	0.0285714	0.0457143				Josh	2020-08-13	1	0		0
Native	Mavora	1	Medium	Blue	Briante	2.3	3.6	204	0.00343137	0.00637255				Josh	2020-08-13	1	4		1
Native	Mavora	2	Medium	Red	Bailey	2.4	3.6	42	0.0142857	0.0285714				Abby	2020-08-12	1	0		0
Native	Mavora	2	Medium	Dark Green	Bailey	2.5	3.6	14	0.0357143	0.0785714				Abby	2020-08-12	1	0		0
Native	Mavora	3	Medium	Red	Briante	2.1	3.6	105	0.00857143	0.0142857				Josh	2020-08-13	1	0		0
Native	Mavora	3	Medium	Dark Green	Briante	2.5	3.6	28	0.0178571	0.0392857				Josh	2020-08-13	1	0		0
Native	Okareka	1	High	Red	Briante	2	3.7	61	0.0163934	0.0278689				Abby	2020-08-12	1	0	could be confused with Dark Green	0
Native	Okareka	3	Medium	No color	Bailey	2.1	3.7	98	0.00918367	0.0163265				Briante	2020-08-13	1	0		0
Invasive	Syracuse	1	High	No color	Bailey	1.6	3.75	271	0.00516605	0.00793358				Abby	2020-08-11	1	5		1
Invasive	Syracuse	2	High	Red	Abby	2.1	3.75	152	0.00592105	0.0108553				Abby	2020-08-11	1	7	may not be the right snail	1
Native	Grasmere	1	High	Dark Green	Briante	2.5	3.75	28	0.0178571	0.0446429				Briante	2020-08-12	1	0		0
Native	Grasmere	2	High	Orange	Josh	2.3	3.75	203	0.00344828	0.00714286				Josh	2020-08-13	1	2		1
Native	Grasmere	3	High	Yellow	Jheison	2.8	3.75	14	0.0142857	0.0678571				Briante	2020-08-13	1	0		0
Native	Mavora	2	Medium	Blue	Bailey	2.6	3.75	14	0.0285714	0.0821429				Abby	2020-08-12	1	0		0
Invasive	Syracuse	1	High	Red	Bailey	2	3.8	154	0.00649351	0.0116883				Abby	2020-08-11	1	12		1
Invasive	Syracuse	1	Low	No color	Briante	1.5	3.8	238	0.00630252	0.00966387				Abby	2020-08-10	1	2		1
Invasive	Central Pennsylvania	1	Medium	Light Purple	Gabe	2.1	3.8	61	0.0147541	0.0278689				Chelsea	2020-08-11	1	1		1
Native	Mavora	1	High	Red	Josh	2.1	3.8	131	0.00687023	0.0129771				Josh	2020-08-13	1	0		0
Native	Okareka	1	High	White	Briante	2.5	3.8	61	0.00819672	0.0213115				Abby	2020-08-12	1	0		0
Native	Mavora	3	Low	Light Purple	Abby	2.2	3.8	28	0.0285714	0.0571429				Josh	2020-08-13	1	0		0
Native	Mavora	1	Medium	Red	Briante	2.5	3.8	21	0.0238095	0.0619048				Josh	2020-08-13	1	2		1
Native	Mavora	3	Medium	No color	Briante	2.1	3.8	61	0.0147541	0.0278689				Josh	2020-08-13	1	4		1
Native	Okareka	2	Medium	Dark Green	Abby	2.6	3.8	28	0.0142857	0.0428571				Abby	2020-08-12	1	0		0
Native	Okareka	2	Medium	Green	Abby	2.6	3.8	28	0.0142857	0.0428571				Abby	2020-08-12	1	0		0
Native	Okareka	2	Medium	Light Purple	Abby	2.8	3.8	14	0.0142857	0.0714286				Abby	2020-08-12	1	1		1
Invasive	Syracuse	1	High	Yellow	Bailey	1.6	3.9	204	0.00686275	0.0112745				Abby	2020-08-11	1	7	shelled embryo	1
Native	Grasmere	1	High	Orange	Briante	1.9	3.9	139	0.00791367	0.0143885				Briante	2020-08-12	1	0		0
Native	Mavora	2	High	No color	Bailey	1.9	3.9	154	0.00714286	0.012987				Briante	2020-08-12	1	0	parasite	0
Native	Okareka	2	High	Light Pink	Abby	2.1	3.9	28	0.0321429	0.0642857				Briante	2020-08-13	1	0		0
Native	Okareka	2	High	Blue	Abby	2.8	3.9	14	0.0142857	0.0785714				Briante	2020-08-13	1	3		1
Invasive	Central Pennsylvania	1	High	Light Purple	Briante	2.3	4	42	0.0166667	0.0404762				Briante	2020-08-11	1	0	possible parasite	0
Invasive	Central Pennsylvania	2	High	Red	Josh	1.8	4	205	0.00585366	0.0107317				Briante	2020-08-10	1	1	parasites	1
Invasive	Central Pennsylvania	2	High	Orange	Josh	2.1	4	62	0.0145161	0.0306452				Briante	2020-08-10	1	0	dead? a parasite (since this id debatable I am keeping this snails as alive 6.14.23)	0
Invasive	Central Pennsylvania	2	High	Dark Green	Josh	2.1	4	56	0.0160714	0.0339286				Briante	2020-08-10	1	0		0
Invasive	Central Pennsylvania	3	High	Yellow	Abby	2	4	152	0.00657895	0.0131579				Briante	2020-08-11	1	0		0
Invasive	Syracuse	1	High	Blue	Bailey	2	4	154	0.00649351	0.012987				Abby	2020-08-11	1	4		1
Invasive	Syracuse	1	High	Orange	Bailey	2	4	154	0.00649351	0.012987				Abby	2020-08-11	1	7		1
Invasive	Syracuse	1	High	Dark Green	Bailey	2	4	154	0.00649351	0.012987				Abby	2020-08-11	1	8		1
Invasive	Syracuse	1	High	White	Bailey	2.1	4	154	0.00584416	0.0123377				Abby	2020-08-11	1	13	early stage embryo	1
Invasive	Syracuse	1	High	Light Purple	Bailey	2.4	4	154	0.0038961	0.0103896				Abby	2020-08-11	1	7		1
Invasive	Syracuse	2	High	No color	Abby	1.2	4	112	0.0160714	0.025				Abby	2020-08-11	1	5	polish fallen off	1
Invasive	Syracuse	2	High	Light Purple	Abby	1.8	4	56	0.0214286	0.0392857				Abby	2020-08-11	1	0	early stage embryo	0
Invasive	Syracuse	3	High	No color	Gabe	1.6	4	154	0.00909091	0.0155844				Briante	2020-08-10	1	14	not found	1
Invasive	Syracuse	3	High	Light Purple	Gabe	2	4	98	0.0102041	0.0204082				Briante	2020-08-10	1	11		1
Invasive	Central Pennsylvania	2	Low	Light Purple	Gabe	2	4	111	0.00900901	0.018018				Briante	2020-08-10	1	0		0
Invasive	Syracuse	2	Low	Light Purple	Josh	2	4	62	0.016129	0.0322581				Abby	2020-08-10	1	4		1
Invasive	Syracuse	3	Low	No color	Jheison	1.6	4	132	0.0106061	0.0181818	missing on 10/17 (missing is not the same as dead! Keep those snails in!)			Briante	2020-08-10	1	8		1
Invasive	Central Pennsylvania	2	Medium	Light Purple	Jheison	2.5	4	153	0.00326797	0.00980392			Purple was missing and there were two greens; put purple paint on the smaller one (jDipaola 5-20-2020)	Briante	2020-08-10	1	0		0
Invasive	Central Pennsylvania	3	Medium	Dark Green	Josh	2	4	112	0.00892857	0.0178571				Chelsea	2020-08-10	1	0		0
Native	Grasmere	1	High	Green	Briante	2.3	4	99	0.00707071	0.0171717				Briante	2020-08-12	1	0		0
Native	Grasmere	1	High	Red	Briante	2.6	4	28	0.0142857	0.05				Briante	2020-08-12	1	0		0
Native	Grasmere	2	High	Yellow	Josh	1.9	4	97	0.0113402	0.0216495				Josh	2020-08-13	1	0		0
Native	Grasmere	2	High	Blue	Josh	2	4	75	0.0133333	0.0266667				Josh	2020-08-13	1	2		1
Native	Grasmere	2	High	Green	Josh	2.5	4	47	0.0106383	0.0319149				Josh	2020-08-13	1	0		0
Native	Grasmere	2	High	Light Pink	Josh	2.5	4	33	0.0151515	0.0454545		New snail 1.22.20 (this snail must have gone missing rather than dying).		Josh	2020-08-13	1	0		0
Native	Grasmere	3	High	Red	Jheison	2.4	4	49	0.0122449	0.0326531				Briante	2020-08-13	1	0		0
Native	Grasmere	3	High	Dark Green	Jheison	2.5	4	98	0.00510204	0.0153061				Briante	2020-08-13	1	0		0
Native	Mavora	2	High	Green	Bailey	2.1	4	161	0.00559006	0.0118012				Briante	2020-08-12	1	0	parasite	0
Native	Mavora	2	High	Dark Green	Bailey	2.2	4	204	0.00392157	0.00882353				Briante	2020-08-12	1	0	parasite	0
Native	Mavora	2	High	Light Pink	Bailey	2.3	4	99	0.00707071	0.0171717				Briante	2020-08-12	1	0		0
Native	Mavora	2	High	White	Bailey	2.3	4	168	0.00416667	0.010119				Briante	2020-08-12	1	0		0
Native	Mavora	2	High	Blue	Bailey	2.4	4	99	0.00606061	0.0161616				Briante	2020-08-12	1	2		1
Native	Mavora	2	High	Orange	Bailey	2.6	4	35	0.0114286	0.04				Briante	2020-08-12	1	0		0
Native	Okareka	1	High	Light Pink	Briante	2.1	4	77	0.0116883	0.0246753				Abby	2020-08-12	1	1		1
Native	Okareka	1	High	Light Purple	Briante	2.5	4	56	0.00892857	0.0267857				Abby	2020-08-12	1	1		1
Native	Okareka	1	High	Blue	Briante	2.6	4	35	0.0114286	0.04				Abby	2020-08-12	1	1		1
Native	Okareka	2	High	Yellow	Abby	2	4	56	0.0178571	0.0357143				Briante	2020-08-13	1	7		1
Native	Okareka	2	High	No color	Abby	2.1	4	28	0.0321429	0.0678571				Briante	2020-08-13	1	0		0
Native	Okareka	2	High	Light Purple	Abby	2.2	4	21	0.0380952	0.0857143				Briante	2020-08-13	1	0		0
Native	Okareka	2	High	White	Abby	2.3	4	56	0.0125	0.0303571				Briante	2020-08-13	1	4		1
Native	Okareka	2	High	Red	Abby	2.4	4	28	0.0214286	0.0571429				Briante	2020-08-13	1	3		1
Native	Okareka	2	High	Orange	Abby	2.4	4	56	0.0107143	0.0285714				Briante	2020-08-13	1	4		1
Native	Okareka	3	High	Light Pink	Gabe	2.1	4	61	0.0147541	0.0311475				Briante	2020-08-12	1	0		0
Native	Okareka	3	High	Light Purple	Gabe	2.1	4	50	0.018	0.038				Briante	2020-08-12	1	0		0
Native	Okareka	3	High	No color	Gabe	2.1	4	50	0.018	0.038				Briante	2020-08-12	1	0		0
Native	Okareka	3	High	Red	Gabe	2.1	4	61	0.0147541	0.0311475				Briante	2020-08-12	1	0		0
Native	Okareka	3	High	Green	Gabe	2.1	4	61	0.0147541	0.0311475		Something odd happened in march		Briante	2020-08-12	1	1		1
Native	Okareka	3	High	Yellow	Gabe	2.1	4	50	0.018	0.038				Briante	2020-08-12	1	1		1
Native	Okareka	3	High	Orange	Gabe	2.2	4	61	0.0131148	0.0295082		Something odd happened in march, but after they reached 3mm		Briante	2020-08-12	1	0		0
Native	Okareka	3	High	Blue	Gabe	2.5	4	28	0.0178571	0.0535714				Briante	2020-08-12	1	2		1
Native	Okareka	3	High	White	Gabe	2.5	4	21	0.0238095	0.0714286		Something odd happened in march, but after they reached 3mm		Briante	2020-08-12	1	7		1
Native	Mavora	1	Low	Light Purple	Jheison	2.2	4	61	0.0131148	0.0295082				Chelsea	2020-08-12	1	1		1
Native	Mavora	1	Low	No color	Jheison	2.2	4	35	0.0228571	0.0514286				Chelsea	2020-08-12	1	5		1
Native	Mavora	2	Low	No color	Bailey	2.6	4	42	0.00952381	0.0333333				Briante	2020-08-12	1	9		1
Native	Okareka	1	Low	No color	Gabe	2.1	4	28	0.0321429	0.0678571				Briante	2020-08-12	1	0		0
Native	Okareka	1	Low	Light Purple	Gabe	2.3	4	35	0.02	0.0485714		Something odd happened in march, but after they reached 3mm		Briante	2020-08-12	1	0		0
Native	Okareka	2	Low	No color	Josh	2.5	4	19	0.0263158	0.0789474				Josh	2020-08-13	1	6		1
Native	Okareka	2	Low	Light Purple	Josh	2.7	4	12	0.025	0.108333				Josh	2020-08-13	1	2		1
Native	Okareka	3	Low	Light Purple	Jheison	2.9	4	7	0.0142857	0.157143				Chelsea	2020-08-12	1	16		1
Native	Grasmere	1	Medium	Red	Abby	2	4	105	0.00952381	0.0190476				Briante	2020-08-12	1	0		0
Native	Grasmere	1	Medium	Green	Abby	2.1	4	61	0.0147541	0.0311475				Briante	2020-08-12	1	0		0
Native	Grasmere	2	Medium	Green	Jheison	2.9	4	7	0.0142857	0.157143				Briante	2020-08-12	1	0		0
Native	Grasmere	2	Medium	Light Purple	Jheison	2.9	4	7	0.0142857	0.157143				Briante	2020-08-12	1	0		0
Native	Grasmere	3	Medium	Blue	Bailey	2.2	4	14	0.0571429	0.128571				Briante	2020-08-12	1	0		0
Native	Mavora	1	Medium	Dark Green	Briante	2.5	4	14	0.0357143	0.107143				Josh	2020-08-13	1	3		1
Native	Mavora	3	Medium	Light Purple	Briante	2.5	4	21	0.0238095	0.0714286				Josh	2020-08-13	1	3		1
Native	Okareka	1	Medium	Red	Briante	2.5	4	42	0.0119048	0.0357143				Briante	2020-08-12	1	0		0
Native	Okareka	1	Medium	No color	Briante	2.6	4	28	0.0142857	0.05				Briante	2020-08-12	1	0		0
Native	Okareka	1	Medium	Light Purple	Briante	2.9	4	14	0.00714286	0.0785714				Briante	2020-08-12	1	0	tip of the shell is broken	0
Native	Okareka	2	Medium	No color	Abby	2.5	4	21	0.0238095	0.0714286				Abby	2020-08-12	1	0		0
Native	Okareka	2	Medium	Red	Abby	2.5	4	14	0.0357143	0.107143				Chelsea	2020-08-12	1	1		1
Native	Okareka	3	Medium	Light Purple	Bailey	2.4	4	14	0.0428571	0.114286				Briante	2020-08-13	1	0		0
Invasive	Central Pennsylvania	3	Medium	Blue	Josh	2.1	4.1	77	0.0116883	0.025974				Chelsea	2020-08-10	1	0		0
Invasive	Central Pennsylvania	3	Medium	Light Purple	Josh	2.1	4.1	84	0.0107143	0.0238095				Chelsea	2020-08-10	1	3		1
Native	Grasmere	1	High	Blue	Briante	2	4.1	99	0.010101	0.0212121				Briante	2020-08-12	1	0		0
Native	Grasmere	1	Low	Light Purple	Josh	1.8	4.1	103	0.0116505	0.0223301				Chelsea	2020-08-12	1	3		1
Native	Mavora	3	Low	No color	Abby	2.4	4.1	77	0.00779221	0.0220779				Josh	2020-08-13	1	3		1
Native	Okareka	1	Medium	Blue	Briante	2.9	4.1	7	0.0142857	0.171429				Briante	2020-08-12	1	0		0
Invasive	Central Pennsylvania	3	High	Blue	Abby	2.8	4.2	14	0.0142857	0.1				Briante	2020-08-11	1	0		0
Native	Grasmere	2	Low	Light Purple	Gabe	2.2	4.2	56	0.0142857	0.0357143				Josh	2020-08-13	1	1	There might have been 4, but I am sure it is feces	1
Native	Grasmere	3	Low	Light Purple	Abby	2.8	4.2	14	0.0142857	0.1				Briante	2020-08-13	1	0		0
Native	Okareka	3	Low	No color	Jheison	2.4	4.2	14	0.0428571	0.128571				Chelsea	2020-08-12	1	14		1
Native	Grasmere	1	Low	No color	Josh	2.1	4.25	19	0.0473684	0.113158				Chelsea	2020-08-12	1	9		1
Invasive	Syracuse	1	High	Green	Bailey	1.9	4.3	237	0.00464135	0.0101266				Abby	2020-08-11	1	6		1
Native	Grasmere	2	Low	No color	Gabe	2	4.3	42	0.0238095	0.0547619				Josh	2020-08-13	1	0		0
Native	Grasmere	3	Low	No color	Abby	2.7	4.3	14	0.0214286	0.114286				Josh	2020-08-13	1	9		1
Invasive	Central Pennsylvania	3	High	Light Purple	Abby	2.1	4.4	112	0.00803571	0.0205357				Briante	2020-08-11	1	0		0
Invasive	Central Pennsylvania	3	Low	No color	Abby	2.1	4.5	105	0.00857143	0.0228571				Chelsea	2020-08-10	1	0	early embryo	0

## Sheet: Presence vs Absence
Status	Lineage	Replicate	Density	Color-code	Measurer	Initial Length	Final Length	Days in the experiment (only for snails that start at 3 mm)	Days until 3mm	Growth rate until 3 mm	FINAL growth rate	Notes	Notes	Notes	Dissector	DeathDate	Aliveordead	Embryo Number	Notes_at_dissection	Embryo_presencevsabsence
Invasive	Syracuse	3	High	Blue	Gabe	2	3		168	0.00595238	0.00595238				Briante	2020-08-10	1	0		0
Invasive	Central Pennsylvania	3	High	Blue	Abby	2.8	4.2		14	0.0142857	0.1				Briante	2020-08-11	1	0		0
Invasive	US1	3	High	Blue	Jheison	2	4		98	0.0102041	0.0204082				Briante	2020-08-11	1	0		0
Invasive	Central Pennsylvania	2	High	Dark Green	Josh	2.1	4		56	0.0160714	0.0339286				Briante	2020-08-10	1	0		0
Invasive	US1	1	High	Dark Green	Bailey	2.5	4		42	0.0119048	0.0357143				Briante	2020-08-10	1	0		0
Invasive	US1	2	High	Dark Green	Gabe	2.4	4.1		15	0.04	0.113333				Briante	2020-08-11	1	0		0
Invasive	Central Pennsylvania	2	High	Green	Josh	2	3.6		147	0.00680272	0.0108844				Briante	2020-08-10	1	0		0
Invasive	Syracuse	2	High	Green	Abby	1.7	3.1		152	0.00855263	0.00921053			Accidentally broke aperture lip while applying paint (Jdipaola; 5.20.2020)	Abby	2020-08-11	1	0	very well developed	0
Invasive	Syracuse	2	High	Light Pink	Abby	1.2	3.1		271	0.00664207	0.00701107				Abby	2020-08-11	1	0		0
Invasive	US1	2	High	Light Pink	Gabe	2	3		154	0.00649351	0.00649351				Briante	2020-08-11	1	0		0
Invasive	US1	3	High	Light Pink	Jheison	2.5	3.6		35	0.0142857	0.0314286				Briante	2020-08-11	1	0		0
Invasive	Central Pennsylvania	1	High	Light Purple	Briante	2.3	4		42	0.0166667	0.0404762				Briante	2020-08-11	1	0	possible parasite	0
Invasive	Central Pennsylvania	3	High	Light Purple	Abby	2.1	4.4		112	0.00803571	0.0205357				Briante	2020-08-11	1	0		0
Invasive	Syracuse	2	High	Light Purple	Abby	1.8	4		56	0.0214286	0.0392857				Abby	2020-08-11	1	0	early stage embryo	0
Invasive	US1	3	High	Light Purple	Jheison	3	3.7		7	0	0.1				Briante	2020-08-11	1	0		0
Invasive	US1	2	High	Light Purple	Gabe	2.5	3.8		15	0.0333333	0.0866667				Briante	2020-08-11	1	0		0
Invasive	US1	1	High	No color	Bailey	1.9	4		99	0.0111111	0.0212121				Briante	2020-08-10	1	0		0
Invasive	Central Pennsylvania	2	High	Orange	Josh	2.1	4		62	0.0145161	0.0306452				Briante	2020-08-10	1	0	dead? a parasite (since this id debatable I am keeping this snails as alive 6.14.23)	0
Invasive	Syracuse	2	High	Orange	Abby	2	3		152	0.00657895	0.00657895				Abby	2020-08-11	1	0	early stage embryo	0
Invasive	US1	2	High	Orange	Gabe	2	4		61	0.0163934	0.0327869				Briante	2020-08-11	1	0		0
Invasive	US1	3	High	Red	Jheison	2.8	3.6		14	0.0142857	0.0571429				Briante	2020-08-11	1	0		0
Invasive	US1	3	High	White	Jheison	1.8	3.5		153	0.00784314	0.0111111				Briante	2020-08-11	1	0		0
Invasive	US1	2	High	White	Gabe	1.9	3.8		98	0.0112245	0.0193878				Briante	2020-08-11	1	0	some are well developed	0
Invasive	US1	1	High	Yellow	Bailey	2	3.9		99	0.010101	0.0191919				Briante	2020-08-10	1	0		0
Invasive	Central Pennsylvania	1	High	Yellow	Briante	2.3	3.3		153	0.00457516	0.00653595				Briante	2020-08-11	1	0		0
Invasive	Central Pennsylvania	3	High	Yellow	Abby	2	4		152	0.00657895	0.0131579				Briante	2020-08-11	1	0		0
Invasive	US1	1	High	Blue	Bailey	2.6	3.75		7	0.0571429	0.164286				Briante	2020-08-10	1	1		1
Invasive	Syracuse	2	High	Blue	Abby	1.7	3.3		204	0.00637255	0.00784314				Abby	2020-08-11	1	5	polish fallen off	1
Invasive	Syracuse	1	High	Blue	Bailey	2	4		154	0.00649351	0.012987				Abby	2020-08-11	1	4		1
Invasive	US1	2	High	Blue	Gabe	2.1	3.8		104	0.00865385	0.0163462				Briante	2020-08-11	1	3		1
Invasive	Syracuse	3	High	Dark Green	Gabe	2.1	3.5		154	0.00584416	0.00909091				Briante	2020-08-10	1	9	one embryo developed	1
Invasive	Syracuse	1	High	Dark Green	Bailey	2	4		154	0.00649351	0.012987				Abby	2020-08-11	1	8		1
Invasive	US1	3	High	Dark Green	Jheison	2.4	3.6		49	0.0122449	0.0244898				Briante	2020-08-11	1	2		1
Invasive	Syracuse	3	High	Green	Gabe	2	3.5		98	0.0102041	0.0153061				Briante	2020-08-10	1	2		1
Invasive	US1	1	High	Green	Bailey	2.5	3.6		21	0.0238095	0.052381				Briante	2020-08-10	1	1		1
Invasive	Syracuse	1	High	Green	Bailey	1.9	4.3		237	0.00464135	0.0101266				Abby	2020-08-11	1	6		1
Invasive	US1	3	High	Green	Jheison	1.5	4		111	0.0135135	0.0225225				Briante	2020-08-11	1	9		1
Invasive	US1	1	High	Light Pink	Bailey	2.3	3.8		77	0.00909091	0.0194805				Briante	2020-08-10	1	1		1
Invasive	Syracuse	3	High	Light Purple	Gabe	2	4		98	0.0102041	0.0204082				Briante	2020-08-10	1	11		1
Invasive	US1	1	High	Light Purple	Bailey	2.6	3.7		21	0.0190476	0.052381				Briante	2020-08-10	1	1		1
Invasive	Syracuse	1	High	Light Purple	Bailey	2.4	4		154	0.0038961	0.0103896				Abby	2020-08-11	1	7		1
Invasive	Syracuse	3	High	No color	Gabe	1.6	4		154	0.00909091	0.0155844				Briante	2020-08-10	1	14	not found	1
Invasive	Syracuse	1	High	No color	Bailey	1.6	3.75		271	0.00516605	0.00793358				Abby	2020-08-11	1	5		1
Invasive	Syracuse	2	High	No color	Abby	1.2	4		112	0.0160714	0.025				Abby	2020-08-11	1	5	polish fallen off	1
Invasive	US1	2	High	No color	Gabe	1.6	3.75		154	0.00909091	0.013961				Briante	2020-08-11	1	2		1
Invasive	Syracuse	1	High	Orange	Bailey	2	4		154	0.00649351	0.012987				Abby	2020-08-11	1	7		1
Invasive	US1	3	High	Orange	Jheison	2	3.5		98	0.0102041	0.0153061				Briante	2020-08-11	1	3		1
Invasive	Central Pennsylvania	2	High	Red	Josh	1.8	4		205	0.00585366	0.0107317				Briante	2020-08-10	1	1	parasites	1
Invasive	US1	1	High	Red	Bailey	2.4	3.5		35	0.0171429	0.0314286				Briante	2020-08-10	1	1		1
Invasive	Syracuse	2	High	Red	Abby	2.1	3.75		152	0.00592105	0.0108553				Abby	2020-08-11	1	7	may not be the right snail	1
Invasive	Syracuse	1	High	Red	Bailey	2	3.8		154	0.00649351	0.0116883				Abby	2020-08-11	1	12		1
Invasive	US1	2	High	Red	Gabe	2.4	3.5		28	0.0214286	0.0392857				Briante	2020-08-11	1	1		1
Invasive	Syracuse	3	High	White	Gabe	1.6	3		204	0.00686275	0.00686275				Briante	2020-08-10	1	10		1
Invasive	US1	1	High	White	Bailey	1.9	4		154	0.00714286	0.0136364				Briante	2020-08-10	1	1		1
Invasive	Syracuse	1	High	White	Bailey	2.1	4		154	0.00584416	0.0123377				Abby	2020-08-11	1	13	early stage embryo	1
Invasive	Syracuse	3	High	Yellow	Gabe	1.8	3		204	0.00588235	0.00588235				Briante	2020-08-10	1	4		1
Invasive	Syracuse	2	High	Yellow	Abby	2.1	3.5		152	0.00592105	0.00921053				Abby	2020-08-11	1	5		1
Invasive	Syracuse	1	High	Yellow	Bailey	1.6	3.9		204	0.00686275	0.0112745				Abby	2020-08-11	1	7	shelled embryo	1
Invasive	US1	3	High	Yellow	Jheison	1.5	3.6		153	0.00980392	0.0137255				Briante	2020-08-11	1	1		1
Invasive	Central Pennsylvania	3	Intermediate	Blue	Josh	2.1	4.1		77	0.0116883	0.025974				Chelsea	2020-08-10	1	0		0
Invasive	Syracuse	3	Intermediate	Blue	Josh	2	3.3		168	0.00595238	0.0077381				Briante	2020-08-10	1	0		0
Invasive	US1	1	Intermediate	Blue	Gabe	2.1	3.5		61	0.0147541	0.0229508				Briante	2020-08-10	1	0		0
Invasive	US1	2	Intermediate	Blue	Jheison	2.1	3.8		153	0.00588235	0.0111111				Abby	2020-08-10	1	0		0
Invasive	Syracuse	2	Intermediate	Blue	Abby	1.9	3.3		204	0.00539216	0.00686275				Briante	2020-08-11	1	0		0
Invasive	US1	3	Intermediate	Blue	Josh	2.1	3.75		77	0.0116883	0.0214286				Abby	2020-08-11	1	0		0
Invasive	Central Pennsylvania	3	Intermediate	Dark Green	Josh	2	4		112	0.00892857	0.0178571				Chelsea	2020-08-10	1	0		0
Invasive	Syracuse	3	Intermediate	Dark Green	Josh	2.1	3		112	0.00803571	0.00803571				Briante	2020-08-10	1	0		0
Invasive	US1	2	Intermediate	Dark Green	Jheison	2.2	3.6		98	0.00816327	0.0142857				Abby	2020-08-10	1	0		0
Invasive	US1	1	Intermediate	Dark Green	Gabe	2.1	4		61	0.0147541	0.0311475				Briante	2020-08-10	1	0		0
Invasive	Syracuse	2	Intermediate	Dark Green	Abby	2	3		152	0.00657895	0.00657895				Briante	2020-08-11	1	0		0
Invasive	US1	1	Intermediate	Green	Gabe	1.8	3.3		154	0.00779221	0.00974026				Briante	2020-08-10	1	0		0
Invasive	Syracuse	2	Intermediate	Green	Abby	1.9	3		237	0.00464135	0.00464135				Briante	2020-08-11	1	0		0
Invasive	US1	3	Intermediate	Green	Josh	2.1	4		28	0.0321429	0.0678571				Abby	2020-08-11	1	0		0
Invasive	Central Pennsylvania	2	Intermediate	Light Purple	Jheison	2.5	4		153	0.00326797	0.00980392			Purple was missing and there were two greens; put purple paint on the smaller one (jDipaola 5-20-2020)	Briante	2020-08-10	1	0		0
Invasive	Syracuse	3	Intermediate	Light Purple	Josh	2.1	3		140	0.00642857	0.00642857				Briante	2020-08-10	1	0		0
Invasive	US1	1	Intermediate	Light Purple	Gabe	2	3.8		61	0.0163934	0.0295082				Briante	2020-08-10	1	0		0
Invasive	US1	2	Intermediate	Light Purple	Jheison	2	4.1		132	0.00757576	0.0159091				Abby	2020-08-10	1	0		0
Invasive	Syracuse	2	Intermediate	Light Purple	Abby	1.8	3		166	0.00722892	0.00722892				Briante	2020-08-11	1	0		0
Invasive	Syracuse	1	Intermediate	Light Purple	Gabe	2	3		154	0.00649351	0.00649351				Briante	2020-08-11	1	0		0
Invasive	US1	3	Intermediate	Light Purple	Josh	1.1	4.1		105	0.0180952	0.0285714				Abby	2020-08-11	1	0		0
Invasive	US1	1	Intermediate	No color	Gabe	1.6	3.5		154	0.00909091	0.0123377				Briante	2020-08-10	1	0		0
Invasive	Syracuse	1	Intermediate	No color	Gabe	2	3.5		204	0.00490196	0.00735294				Briante	2020-08-11	1	0		0
Invasive	US1	3	Intermediate	No color	Josh	1.8	4.2		99	0.0121212	0.0242424				Abby	2020-08-11	1	0		0
Invasive	Syracuse	3	Intermediate	Red	Josh	2	3		154	0.00649351	0.00649351				Briante	2020-08-10	1	0		0
Invasive	US1	1	Intermediate	Red	Gabe	1.9	3.2		154	0.00714286	0.00844156				Briante	2020-08-10	1	0		0
Invasive	Syracuse	2	Intermediate	Red	Abby	1.8	3		159	0.00754717	0.00754717				Briante	2020-08-11	1	0		0
Invasive	Syracuse	1	Intermediate	Red	Gabe	1.9	3		271	0.00405904	0.00405904				Briante	2020-08-11	1	0		0
Invasive	US1	2	Intermediate	Red	Jheison	2.3	3.8		42	0.0166667	0.0357143				Briante	2020-08-11	1	0		0
Invasive	Syracuse	1	Intermediate	Blue	Gabe	1.9	3.3		204	0.00539216	0.00686275				Briante	2020-08-11	1	3		1
Invasive	US1	2	Intermediate	Green	Jheison	2	4		98	0.0102041	0.0204082				abby	2020-08-10	1	3		1
Invasive	Central Pennsylvania	3	Intermediate	Light Purple	Josh	2.1	4.1		84	0.0107143	0.0238095				Chelsea	2020-08-10	1	3		1
Invasive	Central Pennsylvania	1	Intermediate	Light Purple	Gabe	2.1	3.8		61	0.0147541	0.0278689				Chelsea	2020-08-11	1	1		1
Invasive	Syracuse	3	Intermediate	No color	Josh	1.2	3		154	0.0116883	0.0116883				Briante	2020-08-10	1	1		1
Invasive	Central Pennsylvania	2	Low	Light Purple	Gabe	2	4		111	0.00900901	0.018018				Briante	2020-08-10	1	0		0
Invasive	Syracuse	1	Low	Light Purple	Briante	2	3.5		154	0.00649351	0.00974026				Abby	2020-08-10	1	0		0
Invasive	Central Pennsylvania	3	Low	No color	Abby	2.1	4.5		105	0.00857143	0.0228571				Chelsea	2020-08-10	1	0	early embryo	0
Invasive	Syracuse	2	Low	Light Purple	Josh	2	4		62	0.016129	0.0322581				Abby	2020-08-10	1	4		1
Invasive	Syracuse	1	Low	No color	Briante	1.5	3.8		238	0.00630252	0.00966387				Abby	2020-08-10	1	2		1
Invasive	Syracuse	3	Low	No color	Jheison	1.6	4		132	0.0106061	0.0181818	missing on 10/17 (missing is not the same as dead! Keep those snails in!)			Briante	2020-08-10	1	8		1
Native	Grasmere	1	High	Blue	Briante	2	4.1		99	0.010101	0.0212121				Briante	2020-08-12	1	0		0
Native	Mavora	3	High	Blue	Jheison	2.8	3.5		28	0.00714286	0.025				Briante	2020-08-12	1	0		0
Native	Grasmere	1	High	Dark Green	Briante	2.5	3.75		28	0.0178571	0.0446429				Briante	2020-08-12	1	0		0
Native	Mavora	3	High	Dark Green	Jheison	3	3.4	308	0	#DIV/0!	0.0012987				Briante	2020-08-12	1	0		0
Native	Mavora	2	High	Dark Green	Bailey	2.2	4		204	0.00392157	0.00882353				Briante	2020-08-12	1	0	parasite	0
Native	Okareka	1	High	Dark Green	Briante	3	4.2	308	0	#DIV/0!	0.0038961				Abby	2020-08-12	1	0		0
Native	Grasmere	2	High	Dark Green	Josh	2.1	3.5		75	0.012	0.0186667				Josh	2020-08-13	1	0		0
Native	Grasmere	3	High	Dark Green	Jheison	2.5	4		98	0.00510204	0.0153061				Briante	2020-08-13	1	0		0
Native	Okareka	2	High	Dark Green	Abby	3	4.25	308	0	#DIV/0!	0.00405844				Briante	2020-08-13	1	0		0
Native	Grasmere	1	High	Green	Briante	2.3	4		99	0.00707071	0.0171717				Briante	2020-08-12	1	0		0
Native	Mavora	2	High	Green	Bailey	2.1	4		161	0.00559006	0.0118012				Briante	2020-08-12	1	0	parasite	0
Native	Okareka	1	High	Green	Briante	2.9	3.6		21	0.0047619	0.0333333				Abby	2020-08-12	1	0		0
Native	Grasmere	3	High	Green	Jheison	2	3.5		204	0.00490196	0.00735294				Briante	2020-08-13	1	0	parasite	0
Native	Grasmere	2	High	Green	Josh	2.5	4		47	0.0106383	0.0319149				Josh	2020-08-13	1	0		0
Native	Mavora	1	High	Green	Josh	2.7	3.5		60	0.005	0.0133333				Josh	2020-08-13	1	0		0
Native	Okareka	2	High	Green	Abby	3	4	308	0	#DIV/0!	0.00324675				Briante	2020-08-13	1	0		0
Native	Grasmere	1	High	Light Pink	Briante	1.5	3.1		204	0.00735294	0.00784314				Briante	2020-08-12	1	0		0
Native	Mavora	3	High	Light Pink	Jheison	2.1	3.5		104	0.00865385	0.0134615				Briante	2020-08-12	1	0		0
Native	Mavora	2	High	Light Pink	Bailey	2.3	4		99	0.00707071	0.0171717				Briante	2020-08-12	1	0		0
Native	Okareka	3	High	Light Pink	Gabe	2.1	4		61	0.0147541	0.0311475				Briante	2020-08-12	1	0		0
Native	Grasmere	3	High	Light Pink	Jheison	2.1	3.5		204	0.00441176	0.00686275				Briante	2020-08-13	1	0		0
Native	Grasmere	2	High	Light Pink	Josh	2.5	4		33	0.0151515	0.0454545		New snail 1.22.20 (this snail must have gone missing rather than dying).		Josh	2020-08-13	1	0		0
Native	Mavora	1	High	Light Pink	Josh	2.1	3.5		110	0.00818182	0.0127273				Josh	2020-08-13	1	0		0
Native	Okareka	2	High	Light Pink	Abby	2.1	3.9		28	0.0321429	0.0642857				Briante	2020-08-13	1	0		0
Native	Grasmere	1	High	Light Purple	Briante	2.5	3.6		61	0.00819672	0.0180328				Briante	2020-08-12	1	0		0
Native	Mavora	2	High	Light Purple	Bailey	2.4	3.6		204	0.00294118	0.00588235				Briante	2020-08-12	1	0	parasite	0
Native	Mavora	3	High	Light Purple	Jheison	3	4		7	0	0.142857				Briante	2020-08-12	1	0		0
Native	Okareka	3	High	Light Purple	Gabe	2.1	4		50	0.018	0.038				Briante	2020-08-12	1	0		0
Native	Grasmere	3	High	Light Purple	Jheison	1.9	3.3		204	0.00539216	0.00686275				Briante	2020-08-13	1	0	parasite	0
Native	Okareka	2	High	Light Purple	Abby	2.2	4		21	0.0380952	0.0857143				Briante	2020-08-13	1	0		0
Native	Grasmere	1	High	No color	Briante	1.9	3.1		204	0.00539216	0.00588235				Briante	2020-08-12	1	0		0
Native	Mavora	3	High	No color	Jheison	2.2	3.3		98	0.00816327	0.0112245				Briante	2020-08-12	1	0		0
Native	Mavora	2	High	No color	Bailey	1.9	3.9		154	0.00714286	0.012987				Briante	2020-08-12	1	0	parasite	0
Native	Okareka	1	High	No color	Briante	2	3.2		132	0.00757576	0.00909091			Broke the tip of the shell by accident when handling. -jdipaola, 5.20.2020	Abby	2020-08-12	1	0	could be confused with No color	0
Native	Okareka	3	High	No color	Gabe	2.1	4		50	0.018	0.038				Briante	2020-08-12	1	0		0
Native	Grasmere	3	High	No color	Jheison	1.8	3		204	0.00588235	0.00588235				Briante	2020-08-13	1	0	parasite	0
Native	Okareka	2	High	No color	Abby	2.1	4		28	0.0321429	0.0678571				Briante	2020-08-13	1	0		0
Native	Grasmere	1	High	Orange	Briante	1.9	3.9		139	0.00791367	0.0143885				Briante	2020-08-12	1	0		0
Native	Mavora	3	High	Orange	Jheison	2.1	3.6		98	0.00918367	0.0153061				Briante	2020-08-12	1	0		0
Native	Mavora	2	High	Orange	Bailey	2.6	4		35	0.0114286	0.04				Briante	2020-08-12	1	0		0
Native	Okareka	3	High	Orange	Gabe	2.2	4		61	0.0131148	0.0295082		Something odd happened in march, but after they reached 3mm		Briante	2020-08-12	1	0		0
Native	Grasmere	3	High	Orange	Jheison	2.1	3.6		104	0.00865385	0.0144231				Briante	2020-08-13	1	0		0
Native	Grasmere	1	High	Red	Briante	2.6	4		28	0.0142857	0.05				Briante	2020-08-12	1	0		0
Native	Mavora	3	High	Red	Jheison	3	3.75	308	0	#DIV/0!	0.00243506				Briante	2020-08-12	1	0		0
Native	Okareka	1	High	Red	Briante	2	3.7		61	0.0163934	0.0278689				Abby	2020-08-12	1	0	could be confused with Dark Green	0
Native	Okareka	3	High	Red	Gabe	2.1	4		61	0.0147541	0.0311475				Briante	2020-08-12	1	0		0
Native	Grasmere	2	High	Red	Josh	2	3.4		97	0.0103093	0.014433				Josh	2020-08-13	1	0		0
Native	Grasmere	3	High	Red	Jheison	2.4	4		49	0.0122449	0.0326531				Briante	2020-08-13	1	0		0
Native	Mavora	1	High	Red	Josh	2.1	3.8		131	0.00687023	0.0129771				Josh	2020-08-13	1	0		0
Native	Grasmere	1	High	White	Briante	1.8	3.1		204	0.00588235	0.00637255				Briante	2020-08-12	1	0		0
Native	Mavora	2	High	White	Bailey	2.3	4		168	0.00416667	0.010119				Briante	2020-08-12	1	0		0
Native	Okareka	1	High	White	Briante	2.5	3.8		61	0.00819672	0.0213115				Abby	2020-08-12	1	0		0
Native	Grasmere	3	High	White	Jheison	2	3		204	0.00490196	0.00490196				Briante	2020-08-13	1	0		0
Native	Mavora	1	High	White	Josh	2.2	3.6		97	0.00824742	0.014433				Josh	2020-08-13	1	0		0
Native	Grasmere	1	High	Yellow	Briante	2	3.5		105	0.00952381	0.0142857				Briante	2020-08-12	1	0		0
Native	Grasmere	3	High	Yellow	Jheison	2.8	3.75		14	0.0142857	0.0678571				Briante	2020-08-13	1	0		0
Native	Grasmere	2	High	Yellow	Josh	1.9	4		97	0.0113402	0.0216495				Josh	2020-08-13	1	0		0
Native	Mavora	2	High	Blue	Bailey	2.4	4		99	0.00606061	0.0161616				Briante	2020-08-12	1	2		1
Native	Okareka	1	High	Blue	Briante	2.6	4		35	0.0114286	0.04				Abby	2020-08-12	1	1		1
Native	Okareka	3	High	Blue	Gabe	2.5	4		28	0.0178571	0.0535714				Briante	2020-08-12	1	2		1
Native	Grasmere	2	High	Blue	Josh	2	4		75	0.0133333	0.0266667				Josh	2020-08-13	1	2		1
Native	Mavora	1	High	Blue	Josh	2.3	3.5		124	0.00564516	0.00967742				Josh	2020-08-13	1	1		1
Native	Okareka	2	High	Blue	Abby	2.8	3.9		14	0.0142857	0.0785714				Briante	2020-08-13	1	3		1
Native	Mavora	1	High	Dark Green	Josh	2.1	3.5		203	0.0044335	0.00689655				Josh	2020-08-13	1	2		1
Native	Okareka	3	High	Green	Gabe	2.1	4		61	0.0147541	0.0311475		Something odd happened in march		Briante	2020-08-12	1	1		1
Native	Okareka	1	High	Light Pink	Briante	2.1	4		77	0.0116883	0.0246753				Abby	2020-08-12	1	1		1
Native	Okareka	1	High	Light Purple	Briante	2.5	4		56	0.00892857	0.0267857				Abby	2020-08-12	1	1		1
Native	Mavora	1	High	Light Purple	Josh	2.2	3.5		97	0.00824742	0.0134021				Josh	2020-08-13	1	2		1
Native	Grasmere	2	High	Orange	Josh	2.3	3.75		203	0.00344828	0.00714286				Josh	2020-08-13	1	2		1
Native	Mavora	1	High	Orange	Josh	2.5	3.5		97	0.00515464	0.0103093				Josh	2020-08-13	1	1		1
Native	Okareka	2	High	Orange	Abby	2.4	4		56	0.0107143	0.0285714				Briante	2020-08-13	1	4		1
Native	Okareka	2	High	Red	Abby	2.4	4		28	0.0214286	0.0571429				Briante	2020-08-13	1	3		1
Native	Okareka	3	High	White	Gabe	2.5	4		21	0.0238095	0.0714286		Something odd happened in march, but after they reached 3mm		Briante	2020-08-12	1	7		1
Native	Okareka	2	High	White	Abby	2.3	4		56	0.0125	0.0303571				Briante	2020-08-13	1	4		1
Native	Okareka	3	High	Yellow	Gabe	2.1	4		50	0.018	0.038				Briante	2020-08-12	1	1		1
Native	Mavora	1	High	Yellow	Josh	2	3.4		97	0.0103093	0.014433				Josh	2020-08-13	1	5		1
Native	Okareka	2	High	Yellow	Abby	2	4		56	0.0178571	0.0357143				Briante	2020-08-13	1	7		1
Native	Grasmere	1	Intermediate	Blue	Abby	2.5	3.3		204	0.00245098	0.00392157				Briante	2020-08-12	1	0		0
Native	Grasmere	2	Intermediate	Blue	Jheison	2.4	3.6		61	0.00983607	0.0196721				Briante	2020-08-12	1	0		0
Native	Grasmere	3	Intermediate	Blue	Bailey	2.2	4		14	0.0571429	0.128571				Briante	2020-08-12	1	0		0
Native	Mavora	2	Intermediate	Blue	Bailey	2.6	3.75		14	0.0285714	0.0821429				Abby	2020-08-12	1	0		0
Native	Okareka	1	Intermediate	Blue	Briante	2.9	4.1		7	0.0142857	0.171429				Briante	2020-08-12	1	0		0
Native	Mavora	3	Intermediate	Blue	Briante	2.3	3.5		99	0.00707071	0.0121212				Josh	2020-08-13	1	0		0
Native	Grasmere	3	Intermediate	Dark Green	Bailey	1.7	3		286	0.00454545	0.00454545				Briante	2020-08-12	1	0		0
Native	Grasmere	1	Intermediate	Dark Green	Abby	1.8	3		204	0.00588235	0.00588235				Briante	2020-08-12	1	0		0
Native	Grasmere	2	Intermediate	Dark Green	Jheison	1.7	3.1		279	0.0046595	0.00501792				Briante	2020-08-12	1	0		0
Native	Mavora	2	Intermediate	Dark Green	Bailey	2.5	3.6		14	0.0357143	0.0785714				Abby	2020-08-12	1	0		0
Native	Okareka	1	Intermediate	Dark Green	Briante	2	3.3		105	0.00952381	0.012381				Briante	2020-08-12	1	0		0
Native	Okareka	2	Intermediate	Dark Green	Abby	2.6	3.8		28	0.0142857	0.0428571				Abby	2020-08-12	1	0		0
Native	Mavora	3	Intermediate	Dark Green	Briante	2.5	3.6		28	0.0178571	0.0392857				Josh	2020-08-13	1	0		0
Native	Okareka	3	Intermediate	Dark Green	Bailey	3	3.8	301	0	#DIV/0!	0.00265781				Briante	2020-08-13	1	0		0
Native	Grasmere	3	Intermediate	Green	Bailey	2.4	3.3		83	0.00722892	0.0108434				Briante	2020-08-12	1	0		0
Native	Grasmere	1	Intermediate	Green	Abby	2.1	4		61	0.0147541	0.0311475				Briante	2020-08-12	1	0		0
Native	Grasmere	2	Intermediate	Green	Jheison	2.9	4		7	0.0142857	0.157143				Briante	2020-08-12	1	0		0
Native	Mavora	2	Intermediate	Green	Bailey	2.7	3.3		21	0.0142857	0.0285714				Abby	2020-08-12	1	0		0
Native	Okareka	2	Intermediate	Green	Abby	2.6	3.8		28	0.0142857	0.0428571				Abby	2020-08-12	1	0		0
Native	Mavora	1	Intermediate	Green	Briante	2	3.6		35	0.0285714	0.0457143				Josh	2020-08-13	1	0		0
Native	Okareka	3	Intermediate	Green	Bailey	3	3.75	301	0	#DIV/0!	0.00249169				Briante	2020-08-13	1	0		0
Native	Grasmere	1	Intermediate	Light Purple	Abby	2.7	3.6		21	0.0142857	0.0428571				Briante	2020-08-12	1	0		0
Native	Grasmere	2	Intermediate	Light Purple	Jheison	2.9	4		7	0.0142857	0.157143				Briante	2020-08-12	1	0		0
Native	Mavora	2	Intermediate	Light Purple	Bailey	2.4	3.3		99	0.00606061	0.00909091				Abby	2020-08-12	1	0		0
Native	Okareka	1	Intermediate	Light Purple	Briante	2.9	4		14	0.00714286	0.0785714				Briante	2020-08-12	1	0	tip of the shell is broken	0
Native	Mavora	1	Intermediate	Light Purple	Briante	2.2	3.5		112	0.00714286	0.0116071				Josh	2020-08-13	1	0		0
Native	Okareka	3	Intermediate	Light Purple	Bailey	2.4	4		14	0.0428571	0.114286				Briante	2020-08-13	1	0		0
Native	Grasmere	3	Intermediate	No color	Bailey	2.2	3		204	0.00392157	0.00392157				Briante	2020-08-12	1	0		0
Native	Grasmere	1	Intermediate	No color	Abby	2.6	3		204	0.00196078	0.00196078				Briante	2020-08-12	1	0		0
Native	Mavora	2	Intermediate	No color	Bailey	2.4	3		271	0.00221402	0.00221402				Abby	2020-08-12	1	0		0
Native	Okareka	2	Intermediate	No color	Abby	2.5	4		21	0.0238095	0.0714286				Abby	2020-08-12	1	0		0
Native	Okareka	1	Intermediate	No color	Briante	2.6	4		28	0.0142857	0.05				Briante	2020-08-12	1	0		0
Native	Mavora	1	Intermediate	No color	Briante	1.5	3.5		204	0.00735294	0.00980392				Josh	2020-08-13	1	0		0
Native	Okareka	3	Intermediate	No color	Bailey	2.1	3.7		98	0.00918367	0.0163265				Briante	2020-08-13	1	0		0
Native	Grasmere	2	Intermediate	Red	Jheison	2	3.1		125	0.008	0.0088				Briante	2020-08-12	1	0		0
Native	Grasmere	3	Intermediate	Red	Bailey	1.9	3.6		204	0.00539216	0.00833333			Broken Shell - cmhiggins 06.30.20	Briante	2020-08-12	1	0		0
Native	Grasmere	1	Intermediate	Red	Abby	2	4		105	0.00952381	0.0190476				Briante	2020-08-12	1	0		0
Native	Mavora	2	Intermediate	Red	Bailey	2.4	3.6		42	0.0142857	0.0285714				Abby	2020-08-12	1	0		0
Native	Okareka	1	Intermediate	Red	Briante	2.5	4		42	0.0119048	0.0357143				Briante	2020-08-12	1	0		0
Native	Mavora	3	Intermediate	Red	Briante	2.1	3.6		105	0.00857143	0.0142857				Josh	2020-08-13	1	0		0
Native	Mavora	1	Intermediate	Blue	Briante	2.3	3.6		204	0.00343137	0.00637255				Josh	2020-08-13	1	4		1
Native	Mavora	1	Intermediate	Dark Green	Briante	2.5	4		14	0.0357143	0.107143				Josh	2020-08-13	1	3		1
Native	Mavora	3	Intermediate	Green	Briante	2.5	3.3		99	0.00505051	0.00808081				Josh	2020-08-13	1	2		1
Native	Okareka	2	Intermediate	Light Purple	Abby	2.8	3.8		14	0.0142857	0.0714286				Abby	2020-08-12	1	1		1
Native	Mavora	3	Intermediate	Light Purple	Briante	2.5	4		21	0.0238095	0.0714286				Josh	2020-08-13	1	3		1
Native	Mavora	3	Intermediate	No color	Briante	2.1	3.8		61	0.0147541	0.0278689				Josh	2020-08-13	1	4		1
Native	Okareka	2	Intermediate	Red	Abby	2.5	4		14	0.0357143	0.107143				Chelsea	2020-08-12	1	1		1
Native	Mavora	1	Intermediate	Red	Briante	2.5	3.8		21	0.0238095	0.0619048				Josh	2020-08-13	1	2		1
Native	Okareka	1	Low	Light Purple	Gabe	2.3	4		35	0.02	0.0485714		Something odd happened in march, but after they reached 3mm		Briante	2020-08-12	1	0		0
Native	Grasmere	3	Low	Light Purple	Abby	2.8	4.2		14	0.0142857	0.1				Briante	2020-08-13	1	0		0
Native	Mavora	3	Low	Light Purple	Abby	2.2	3.8		28	0.0285714	0.0571429				Josh	2020-08-13	1	0		0
Native	Okareka	1	Low	No color	Gabe	2.1	4		28	0.0321429	0.0678571				Briante	2020-08-12	1	0		0
Native	Grasmere	2	Low	No color	Gabe	2	4.3		42	0.0238095	0.0547619				Josh	2020-08-13	1	0		0
Native	Grasmere	1	Low	Light Purple	Josh	1.8	4.1		103	0.0116505	0.0223301				Chelsea	2020-08-12	1	3		1
Native	Mavora	1	Low	Light Purple	Jheison	2.2	4		61	0.0131148	0.0295082				Chelsea	2020-08-12	1	1		1
Native	Mavora	2	Low	Light Purple	Bailey	3	4	308	0	#DIV/0!	0.00324675				Briante	2020-08-12	1	4		1
Native	Okareka	3	Low	Light Purple	Jheison	2.9	4		7	0.0142857	0.157143				Chelsea	2020-08-12	1	16		1
Native	Grasmere	2	Low	Light Purple	Gabe	2.2	4.2		56	0.0142857	0.0357143				Josh	2020-08-13	1	1	There might have been 4, but I am sure it is feces	1
Native	Okareka	2	Low	Light Purple	Josh	2.7	4		12	0.025	0.108333				Josh	2020-08-13	1	2		1
Native	Grasmere	1	Low	No color	Josh	2.1	4.25		19	0.0473684	0.113158				Chelsea	2020-08-12	1	9		1
Native	Mavora	1	Low	No color	Jheison	2.2	4		35	0.0228571	0.0514286				Chelsea	2020-08-12	1	5		1
Native	Mavora	2	Low	No color	Bailey	2.6	4		42	0.00952381	0.0333333				Briante	2020-08-12	1	9		1
Native	Okareka	3	Low	No color	Jheison	2.4	4.2		14	0.0428571	0.128571				Chelsea	2020-08-12	1	14		1
Native	Grasmere	3	Low	No color	Abby	2.7	4.3		14	0.0214286	0.114286				Josh	2020-08-13	1	9		1
Native	Mavora	3	Low	No color	Abby	2.4	4.1		77	0.00779221	0.0220779				Josh	2020-08-13	1	3		1
Native	Okareka	2	Low	No color	Josh	2.5	4		19	0.0263158	0.0789474				Josh	2020-08-13	1	6		1

## Sheet: Embryo Production
Status	Lineage	Replicate	Density	Color-code	Measurer	Initial Length	Final Length	Days until 3mm	Growth rate until 3 mm	FINAL growth rate	Notes	Notes	Notes	Dissector	DeathDate	Aliveordead	Embryo Number	Notes	Embryo_presencevsabsence
Invasive	Syracuse	2	High	No color	Abby	1.2	4	112	0.0160714	0.025				Abby	2020-08-11	1	5	polish fallen off	1
Invasive	US1	3	High	Yellow	Jheison	1.5	3.6	153	0.00980392	0.0137255				Briante	2020-08-11	1	1		1
Invasive	US1	3	High	Green	Jheison	1.5	4	111	0.0135135	0.0225225				Briante	2020-08-11	1	9		1
Invasive	Syracuse	3	High	White	Gabe	1.6	3	204	0.00686275	0.00686275				Briante	2020-08-10	1	10		1
Invasive	Syracuse	3	High	No color	Gabe	1.6	4	154	0.00909091	0.0155844				Briante	2020-08-10	1	14	not found	1
Invasive	Syracuse	1	High	No color	Bailey	1.6	3.75	271	0.00516605	0.00793358				Abby	2020-08-11	1	5		1
Invasive	Syracuse	1	High	Yellow	Bailey	1.6	3.9	204	0.00686275	0.0112745				Abby	2020-08-11	1	7	shelled embryo	1
Invasive	US1	2	High	No color	Gabe	1.6	3.75	154	0.00909091	0.013961				Briante	2020-08-11	1	2		1
Invasive	Syracuse	2	High	Blue	Abby	1.7	3.3	204	0.00637255	0.00784314				Abby	2020-08-11	1	5	polish fallen off	1
Invasive	Central Pennsylvania	2	High	Red	Josh	1.8	4	205	0.00585366	0.0107317				Briante	2020-08-10	1	1	parasites	1
Invasive	Syracuse	3	High	Yellow	Gabe	1.8	3	204	0.00588235	0.00588235				Briante	2020-08-10	1	4		1
Invasive	US1	1	High	White	Bailey	1.9	4	154	0.00714286	0.0136364				Briante	2020-08-10	1	1		1
Invasive	Syracuse	1	High	Green	Bailey	1.9	4.3	237	0.00464135	0.0101266				Abby	2020-08-11	1	6		1
Invasive	Syracuse	3	High	Green	Gabe	2	3.5	98	0.0102041	0.0153061				Briante	2020-08-10	1	2		1
Invasive	Syracuse	3	High	Light Purple	Gabe	2	4	98	0.0102041	0.0204082				Briante	2020-08-10	1	11		1
Invasive	Syracuse	1	High	Red	Bailey	2	3.8	154	0.00649351	0.0116883				Abby	2020-08-11	1	12		1
Invasive	Syracuse	1	High	Blue	Bailey	2	4	154	0.00649351	0.012987				Abby	2020-08-11	1	4		1
Invasive	Syracuse	1	High	Orange	Bailey	2	4	154	0.00649351	0.012987				Abby	2020-08-11	1	7		1
Invasive	Syracuse	1	High	Dark Green	Bailey	2	4	154	0.00649351	0.012987				Abby	2020-08-11	1	8		1
Invasive	US1	3	High	Orange	Jheison	2	3.5	98	0.0102041	0.0153061				Briante	2020-08-11	1	3		1
Native	Grasmere	2	High	Blue	Josh	2	4	75	0.0133333	0.0266667				Josh	2020-08-13	1	2		1
Native	Mavora	1	High	Yellow	Josh	2	3.4	97	0.0103093	0.014433				Josh	2020-08-13	1	5		1
Native	Okareka	2	High	Yellow	Abby	2	4	56	0.0178571	0.0357143				Briante	2020-08-13	1	7		1
Invasive	Syracuse	3	High	Dark Green	Gabe	2.1	3.5	154	0.00584416	0.00909091				Briante	2020-08-10	1	9	one embryo developed	1
Invasive	Syracuse	2	High	Yellow	Abby	2.1	3.5	152	0.00592105	0.00921053				Abby	2020-08-11	1	5		1
Invasive	Syracuse	2	High	Red	Abby	2.1	3.75	152	0.00592105	0.0108553				Abby	2020-08-11	1	7	may not be the right snail	1
Invasive	Syracuse	1	High	White	Bailey	2.1	4	154	0.00584416	0.0123377				Abby	2020-08-11	1	13	early stage embryo	1
Invasive	US1	2	High	Blue	Gabe	2.1	3.8	104	0.00865385	0.0163462				Briante	2020-08-11	1	3		1
Native	Okareka	1	High	Light Pink	Briante	2.1	4	77	0.0116883	0.0246753				Abby	2020-08-12	1	1		1
Native	Okareka	3	High	Green	Gabe	2.1	4	61	0.0147541	0.0311475		Something odd happened in march		Briante	2020-08-12	1	1		1
Native	Okareka	3	High	Yellow	Gabe	2.1	4	50	0.018	0.038				Briante	2020-08-12	1	1		1
Native	Mavora	1	High	Dark Green	Josh	2.1	3.5	203	0.0044335	0.00689655				Josh	2020-08-13	1	2		1
Native	Mavora	1	High	Light Purple	Josh	2.2	3.5	97	0.00824742	0.0134021				Josh	2020-08-13	1	2		1
Invasive	US1	1	High	Light Pink	Bailey	2.3	3.8	77	0.00909091	0.0194805				Briante	2020-08-10	1	1		1
Native	Grasmere	2	High	Orange	Josh	2.3	3.75	203	0.00344828	0.00714286				Josh	2020-08-13	1	2		1
Native	Mavora	1	High	Blue	Josh	2.3	3.5	124	0.00564516	0.00967742				Josh	2020-08-13	1	1		1
Native	Okareka	2	High	White	Abby	2.3	4	56	0.0125	0.0303571				Briante	2020-08-13	1	4		1
Invasive	US1	1	High	Red	Bailey	2.4	3.5	35	0.0171429	0.0314286				Briante	2020-08-10	1	1		1
Invasive	Syracuse	1	High	Light Purple	Bailey	2.4	4	154	0.0038961	0.0103896				Abby	2020-08-11	1	7		1
Invasive	US1	2	High	Red	Gabe	2.4	3.5	28	0.0214286	0.0392857				Briante	2020-08-11	1	1		1
Invasive	US1	3	High	Dark Green	Jheison	2.4	3.6	49	0.0122449	0.0244898				Briante	2020-08-11	1	2		1
Native	Mavora	2	High	Blue	Bailey	2.4	4	99	0.00606061	0.0161616				Briante	2020-08-12	1	2		1
Native	Okareka	2	High	Red	Abby	2.4	4	28	0.0214286	0.0571429				Briante	2020-08-13	1	3		1
Native	Okareka	2	High	Orange	Abby	2.4	4	56	0.0107143	0.0285714				Briante	2020-08-13	1	4		1
Invasive	US1	1	High	Green	Bailey	2.5	3.6	21	0.0238095	0.052381				Briante	2020-08-10	1	1		1
Native	Okareka	1	High	Light Purple	Briante	2.5	4	56	0.00892857	0.0267857				Abby	2020-08-12	1	1		1
Native	Okareka	3	High	Blue	Gabe	2.5	4	28	0.0178571	0.0535714				Briante	2020-08-12	1	2		1
Native	Okareka	3	High	White	Gabe	2.5	4	21	0.0238095	0.0714286		Something odd happened in march, but after they reached 3mm		Briante	2020-08-12	1	7		1
Native	Mavora	1	High	Orange	Josh	2.5	3.5	97	0.00515464	0.0103093				Josh	2020-08-13	1	1		1
Invasive	US1	1	High	Light Purple	Bailey	2.6	3.7	21	0.0190476	0.052381				Briante	2020-08-10	1	1		1
Invasive	US1	1	High	Blue	Bailey	2.6	3.75	7	0.0571429	0.164286				Briante	2020-08-10	1	1		1
Native	Okareka	1	High	Blue	Briante	2.6	4	35	0.0114286	0.04				Abby	2020-08-12	1	1		1
Native	Okareka	2	High	Blue	Abby	2.8	3.9	14	0.0142857	0.0785714				Briante	2020-08-13	1	3		1
Invasive	Syracuse	1	Low	No color	Briante	1.5	3.8	238	0.00630252	0.00966387				Abby	2020-08-10	1	2		1
Invasive	Syracuse	3	Low	No color	Jheison	1.6	4	132	0.0106061	0.0181818	missing on 10/17 (missing is not the same as dead! Keep those snails in!)			Briante	2020-08-10	1	8		1
Native	Grasmere	1	Low	Light Purple	Josh	1.8	4.1	103	0.0116505	0.0223301				Chelsea	2020-08-12	1	3		1
Invasive	Syracuse	2	Low	Light Purple	Josh	2	4	62	0.016129	0.0322581				Abby	2020-08-10	1	4		1
Native	Grasmere	1	Low	No color	Josh	2.1	4.25	19	0.0473684	0.113158				Chelsea	2020-08-12	1	9		1
Native	Mavora	1	Low	Light Purple	Jheison	2.2	4	61	0.0131148	0.0295082				Chelsea	2020-08-12	1	1		1
Native	Mavora	1	Low	No color	Jheison	2.2	4	35	0.0228571	0.0514286				Chelsea	2020-08-12	1	5		1
Native	Grasmere	2	Low	Light Purple	Gabe	2.2	4.2	56	0.0142857	0.0357143				Josh	2020-08-13	1	1	There might have been 4, but I am sure it is feces	1
Native	Okareka	3	Low	No color	Jheison	2.4	4.2	14	0.0428571	0.128571				Chelsea	2020-08-12	1	14		1
Native	Mavora	3	Low	No color	Abby	2.4	4.1	77	0.00779221	0.0220779				Josh	2020-08-13	1	3		1
Native	Okareka	2	Low	No color	Josh	2.5	4	19	0.0263158	0.0789474				Josh	2020-08-13	1	6		1
Native	Mavora	2	Low	No color	Bailey	2.6	4	42	0.00952381	0.0333333				Briante	2020-08-12	1	9		1
Native	Grasmere	3	Low	No color	Abby	2.7	4.3	14	0.0214286	0.114286				Josh	2020-08-13	1	9		1
Native	Okareka	2	Low	Light Purple	Josh	2.7	4	12	0.025	0.108333				Josh	2020-08-13	1	2		1
Native	Okareka	3	Low	Light Purple	Jheison	2.9	4	7	0.0142857	0.157143				Chelsea	2020-08-12	1	16		1
Invasive	Syracuse	3	Intermediate	No color	Josh	1.2	3	154	0.0116883	0.0116883				Briante	2020-08-10	1	1		1
Invasive	Syracuse	1	Intermediate	Blue	Gabe	1.9	3.3	204	0.00539216	0.00686275				Briante	2020-08-11	1	3		1
Invasive	US1	2	Intermediate	Green	Jheison	2	4	98	0.0102041	0.0204082				abby	2020-08-10	1	3		1
Invasive	Central Pennsylvania	3	Intermediate	Light Purple	Josh	2.1	4.1	84	0.0107143	0.0238095				Chelsea	2020-08-10	1	3		1
Invasive	Central Pennsylvania	1	Intermediate	Light Purple	Gabe	2.1	3.8	61	0.0147541	0.0278689				Chelsea	2020-08-11	1	1		1
Native	Mavora	3	Intermediate	No color	Briante	2.1	3.8	61	0.0147541	0.0278689				Josh	2020-08-13	1	4		1
Native	Mavora	1	Intermediate	Blue	Briante	2.3	3.6	204	0.00343137	0.00637255				Josh	2020-08-13	1	4		1
Native	Okareka	2	Intermediate	Red	Abby	2.5	4	14	0.0357143	0.107143				Chelsea	2020-08-12	1	1		1
Native	Mavora	3	Intermediate	Green	Briante	2.5	3.3	99	0.00505051	0.00808081				Josh	2020-08-13	1	2		1
Native	Mavora	1	Intermediate	Red	Briante	2.5	3.8	21	0.0238095	0.0619048				Josh	2020-08-13	1	2		1
Native	Mavora	1	Intermediate	Dark Green	Briante	2.5	4	14	0.0357143	0.107143				Josh	2020-08-13	1	3		1
Native	Mavora	3	Intermediate	Light Purple	Briante	2.5	4	21	0.0238095	0.0714286				Josh	2020-08-13	1	3		1
Native	Okareka	2	Intermediate	Light Purple	Abby	2.8	3.8	14	0.0142857	0.0714286				Abby	2020-08-12	1	1		1

## Sheet: notes
Tab	Label	N	Explanations of removals
1	All snails	324	All snails that started thee experiment. Snails that died are in this sheet. This datasheet was NOT used for analyses.
2	Mortality	301	We removed snails that did not reach 3 mm at the end (12 snails) and snails that started at 3 mm (11 snails).
3	growth data w US1	233	Snails that grew, and survived up to at least 3 mm are in this sheet. We removed snails that did not reach 3 mm at the end (12 snails) and snails that started at 3 mm (11 snails).
4	growth data wo US1	193	Snails that grew, and survived up to at least 3 mm are in this sheet. We removed snails that did not reach 3 mm at the end (12 snails) and snails that started at 3 mm (11 snails). US1 was removed because there was no snails in the low density that survived to the end of the experiment (40 snails).
5	Presence vs Absence	242	We removed snails that had a final size of smaller than 3 mm, this removed 12 snails that reproduced from the analysis. Snails that died through-out the experiment were removed and snails that were found dead at dissections were excluded from this data (N = 70). Total N = 242
6	EmbryoCount	105	Snails did not reproduce were removed (n = 197). Snails that die before the dissection days (August 10th – 13th) were NOT included (N= 23). There were no snails that finished the experiment at smaller than 3 mm nor started the experiment at 3mm so no more snails were removed. N = 81.
7	notes	-	Metadata
